# Supplementary material for: Causality Investigation between Gut Microbiota, Derived Metabolites, and Obstructive Sleep Apnea: A Bidirectional Mendelian Randomization Study
Source: Nutrients. 2023 Oct 26;15(21):4544. doi: 10.3390/nu15214544 (PMC10648878; doi:10.3390/nu15214544)
Supplement: Supplementary file 1 [file nutrients-15-04544-s001.zip]

Archive with 7 entries (6 files):
- Additional File S1.pdf
- Additional File S2.xlsx
- Additional File S3.pdf
- __MACOSX/
- __MACOSX/._Additional File S1.docx
- __MACOSX/._Additional File S2.xlsx
- __MACOSX/._Additional File S3.docx
