# Supplementary material for: Causality Investigation between Gut Microbiota, Derived Metabolites, and Obstructive Sleep Apnea: A Bidirectional Mendelian Randomization Study
Source: Nutrients. 2023 Oct 26;15(21):4544. doi: 10.3390/nu15214544 (PMC10648878; doi:10.3390/nu15214544)
Supplement: Supplementary file 1 [file nutrients-15-04544-s001.zip › Additional File S2.xlsx]

## Sheet: List
Description of supplementary tables
Table S1 Information on taxonomy of gut microbiota.
Table S2 Information of gut microbiota-derived metabolites.
Table S3 Instrumental variables used in MR analysis of the association between gut microbiota and OSA.
Table S4 Full result of MR estimates for the association between gut microbiota and OSA.
Table S5 The heterogeneity of gut microbiota instrumental variables.
Table S6 Directional horizontal pleiotropy assessed by intercept term in MR Egger regression of the association between gut microbiota and OSA.
Table S7 Steiger Test for the causal direction between gut microbiota and OSA.
Table S8 MR-PRESSO Clobal Test and outliers for the association between gut microbiota and OSA.
Table S9 Instrumental variables used in MR analysis of the association between OSA and gut microbiota.
Table S10 Full result of MR estimates for the association between OSA and gut microbiota.
Table S11 The heterogeneity of OSA instrumental variables to gut microbiota.
Table S12 Directional horizontal pleiotropy assessed by intercept term in MR Egger regression of the association between OSA and gut microbiota.
Table S13 Steiger Test for the causal direction between OSA and gut microbiota.
Table S14 MR-PRESSO Clobal Test and outliers for the association between OSA and gut microbiota.
Table S15 Instrumental variables used in MR analysis of the association between gut microbiota metabolites and OSA.
Table S16 Full result of MR estimates for the association between gut microbiota metabolites and OSA.
Table S17 The heterogeneity of gut microbiota metabolites instrumental variables.
Table S18 Directional horizontal pleiotropy assessed by intercept term in MR Egger regression of the association between gut microbiota metabolites and OSA.
Table S19 Setiger Test for the causal direction between gut microbiota metabolites and OSA.
Table S20 MR-PRESSO Clobal Test and outliers for the association between gut microbiota metabolites and OSA.
Table S21 Instrumental variables used in MR analysis of the association between OSA and gut microbiota metabolites.
Table S22 Full result of MR estimates for the association between OSA and gut microbiota metabolites.
Table S23 The heterogeneity of OSA instrumental variables to gut microbiota metabolites.
Table S24 Directional horizontal pleiotropy assessed by intercept term in MR Egger regression of the association between OSA and gut microbiota metabolites.
Table S25 Steiger Test for the causal direction between OSA and gut microbiota metabolites.
Table S26 MR-PRESSO Clobal Test and outliers for the association between OSA and gut microbiota metabolites.
Table S27 Full result of MVMR estimates for the association between gut microbiota and OSA.
Table S28 Full result of MVMR estimates for the association between gut microbiota metabolites and OSA.

## Sheet: TableS1
Table S1 Information on taxonomy of gut microbiota
Taxonomy Level	Taxonomy
class	class Actinobacteria
	class Alphaproteobacteria
	class Bacilli
	class Bacteroidia
	class Betaproteobacteria
	class Clostridia
	class Coriobacteriia
	class Deltaproteobacteria
	class Erysipelotrichia
	class Gammaproteobacteria
	class Lentisphaeria
	class Melaibacteria
	class Methanobacteria
	class Mollicutes
	class Negativicutes
	class Verrucomicrobiae
family	family Acidaminococcaceae
	family Actinomycetaceae
	family Alcaligeceae
	family Bacteroidaceae
	family Bacteroidales S24 7group
	family Bifidobacteriaceae
	family Christensenellaceae
	family Clostridiaceae1
	family Clostridiales vadin BB60 group
	family Coriobacteriaceae
	family Defluviitaleaceae
	family Desulfovibrioceae
	family Enterobacteriaceae
	family Erysipelotrichaceae
	family Family XI
	family Family XIII
	family Lachnospiraceae
	family Lactobacillaceae
	family Methanobacteriaceae
	family Oxalobacteraceae
	family Pasteurellaceae
	family Peptococcaceae
	family Peptostreptococcaceae
	family Porphyromodaceae
	family Prevotellaceae
	family Rhodospirillaceae
	family Rikenellaceae
	family Ruminococcaceae
	family Streptococcaceae
	family Veillonellaceae
	family Verrucomicrobiaceae
	family Victivallaceae
genus	genus Actinomyces
	genus Adlercreutzia
	genus Aerofilum
	genus Aerostipes
	genus Aerotruncus
	genus Akkermansia
	genus Alistipes
	genus Allisonella
	genus Alloprevotella
	genus Bacteroides
	genus Barnesiella
	genus Bifidobacterium
	genus Bilophila
	genus Blautia
	genus Butyricicoccus
	genus Butyricimos
	genus Butyrivibrio
	genus Candidatus Soleaferrea
	genus Catenibacterium
	genus Christensenellaceae R 7group
	genus Clostridium innocuum group
	genus Clostridium sensustricto1
	genus Collinsella
	genus Coprobacter
	genus Coprococcus1
	genus Coprococcus2
	genus Coprococcus3
	genus Defluviitaleaceae UCG011
	genus Desulfovibrio
	genus Dialister
	genus Dorea
	genus Eggerthella
	genus Eisenbergiella
	genus Enterorhabdus
	genus Erysipelatoclostridium
	genus Erysipelotrichaceae UCG003
	genus Escherichia Shigella
	genus Eubacterium brachy group
	genus Eubacterium coprostanoligenes group
	genus Eubacterium eligens group
	genus Eubacterium fissicate group
	genus Eubacterium hallii group
	genus Eubacterium nodatum group
	genus Eubacterium oxidoreducens group
	genus Eubacterium rectale group
	genus Eubacterium rumintium group
	genus Eubacterium ventriosum group
	genus Eubacterium xylanophilum group
	genus Faecalibacterium
	genus Family XIII AD3011 group
	genus Family XIII UCG001
	genus Flavonifractor
	genus Fusicatenibacter
	genus Gordonibacter
	genus Haemophilus
	genus Holdemanella
	genus Holdemania
	genus Howardella
	genus Hungatella
	genus Intestinibacter
	genus Intestinimos
	genus Lachnoclostridium
	genus Lachnospira
	genus Lachnospiraceae FCS020 group
	genus Lachnospiraceae NC2004 group
	genus Lachnospiraceae ND3007 group
	genus Lachnospiraceae NK4A136 group
	genus Lachnospiraceae UCG001
	genus Lachnospiraceae UCG004
	genus Lachnospiraceae UCG008
	genus Lachnospiraceae UCG010
	genus Lactobacillus
	genus Lactococcus
	genus Marvinbryantia
	genus Methanobrevibacter
	genus Odoribacter
	genus Olsenella
	genus Oscillibacter
	genus Oscillospira
	genus Oxalobacter
	genus Parabacteroides
	genus Paraprevotella
	genus Parasutterella
	genus Peptococcus
	genus Phascolarctobacterium
	genus Prevotella7
	genus Prevotella9
	genus Rikenellaceae RC9 gut group
	genus Romboutsia
	genus Roseburia
	genus Ruminiclostridium5
	genus Ruminiclostridium6
	genus Ruminiclostridium9
	genus Ruminococcaceae NK4A214 group
	genus Ruminococcaceae UCG002
	genus Ruminococcaceae UCG003
	genus Ruminococcaceae UCG004
	genus Ruminococcaceae UCG005
	genus Ruminococcaceae UCG009
	genus Ruminococcaceae UCG010
	genus Ruminococcaceae UCG011
	genus Ruminococcaceae UCG013
	genus Ruminococcaceae UCG014
	genus Ruminococcus gauvreauii group
	genus Ruminococcus gvus group
	genus Ruminococcus torques group
	genus Ruminococcus1
	genus Ruminococcus2
	genus Sellimos
	genus Senegalimassilia
	genus Slackia
	genus Streptococcus
	genus Subdoligranulum
	genus Sutterella
	genus Terrisporobacter
	genus Turicibacter
	genus Tyzzerella3
	genus Veillonella
	genus Victivallis
order	order Actinomycetales
	order Bacillales
	order Bacteroidales
	order Bifidobacteriales
	order Burkholderiales
	order Clostridiales
	order Coriobacteriales
	order Desulfovibrioles
	order Enterobacteriales
	order Erysipelotrichales
	order Gastraerophilales
	order Lactobacillales
	order Methanobacteriales
	order Mollicutes RF9
	order NB1n
	order Pasteurellales
	order Rhodospirillales
	order Selenomodales
	order Verrucomicrobiales
	order Victivallales
phylum	phylum Actinobacteria
	phylum Bacteroidetes
	phylum Cyanobacteria
	phylum Euryarchaeota
	phylum Firmicutes
	phylum Lentisphaerae
	phylum Proteobacteria
	phylum Tenericutes
	phylum Verrucomicrobia

## Sheet: TableS2
Table S2 Information of gut microbiota-derived metabolites
Metabolite Name	HMDB ID	KEGG ID	SMILES
Methionine	HMDB0000696	C00073	CSCC[C@@H](C(=O)O)N
Phenylacetylglutamine	HMDB0006344	C04148	C1=CC=C(C=C1)CC(=O)N[C@@H](CCC(=O)N)C(=O)O
3-methylhistidine	HMDB0000479	C01152	CN1C=NC=C1C[C@@H](C(=O)O)N
7-methylguanine	HMDB0000897	C02242	CN1C=NC2=C1C(=O)N=C(N2)N
Gamma-glutamylvaline	HMDB0011172	NA	CC(C)[C@@H](C(=O)O)NC(=O)CC[C@@H](C(=O)O)N
Cysteine	HMDB0000574	C00097	C([C@@H](C(=O)O)N)S
Erythrose	HMDB0002649	C01796	C1[C@H]([C@H](C(O1)O)O)O
Xanthine	HMDB0000292	C00385	C1=NC2=C(N1)C(=O)NC(=O)N2
Glutamine	HMDB0000641	C00064	C(CC(=O)N)[C@@H](C(=O)O)N
Aspartylphenylalanine	HMDB0000706	NA	C1=CC=C(C=C1)C[C@@H](C(=O)O)NC(=O)[C@H](CC(=O)O)N
Leucine	HMDB0000687	C00123	CC(C)C[C@@H](C(=O)O)N
Urea	HMDB0000294	C00086	C(=O)(N)N
Inosine	HMDB0000195	C00294	C1=NC(=O)C2=C(N1)N(C=N2)[C@H]3[C@@H]([C@@H]([C@H](O3)CO)O)O
Gamma-tocopherol	HMDB0001492	C02483	CC1=C(C=C2CCC(OC2=C1C)(C)CCCC(C)CCCC(C)CCCC(C)C)O
Glycerol	HMDB0000131	C00116	C(C(CO)O)O
Phenylalanylphenylalanine	HMDB0013302	NA	C1=CC=C(C=C1)CC(C(=O)NC(CC2=CC=CC=C2)C(=O)O)N
Oleoylcarnitine	HMDB0005065	NA	CCCCCCCC/C=C\CCCCCCCC(=O)O[C@H](CC(=O)[O-])C[N+](C)(C)C
Octanoylcarnitine	HMDB0000791	C02838	CCCCCCCC(=O)O[C@H](CC(=O)[O-])C[N+](C)(C)C
Pyroglutamylglycine	HMDB0061890	NA	NC(C(O)=O)C(=O)C1CCC(O)=N1
Kynurenine	HMDB0000684	C00328	C1=CC=C(C(=C1)C(=O)C[C@@H](C(=O)O)N)N
Mannitol	HMDB0000765	C00392	C([C@H]([C@H]([C@@H]([C@@H](CO)O)O)O)O)O
Threitol	HMDB0004136	C16884	C([C@H]([C@@H](CO)O)O)O
Glycylvaline	HMDB0028854	NA	CC(C)C(NC(=O)CN)C(O)=O
Creatinine	HMDB0000562	C00791	CN1CC(=O)N=C1N
Leucylleucine	HMDB0028933	C11332	CC(C)CC(N)C(=O)NC(CC(C)C)C(O)=O
Gamma-glutamyltyrosine	HMDB0011741	NA	C1=CC(=CC=C1C[C@@H](C(=O)O)NC(=O)CC[C@@H](C(=O)O)N)O
Homostachydrine	HMDB0033433	C10172	C[N+]1(CCC[C@H]1C(=O)[O-])C
Carnitine	HMDB0000062	C00318	C[N+](C)(C)C[C@H](CC(=O)[O-])O
Alpha-tocopherol	HMDB0001893	C02477	CC1=C(C(=C2CC[C@@](OC2=C1C)(C)CCC[C@H](C)CCC[C@H](C)CCCC(C)C)C)O
Ornithine	HMDB0000214	C00077	C(C[C@@H](C(=O)O)N)CN
Citrulline	HMDB0000904	C00327	C(C[C@@H](C(=O)O)N)CNC(=O)N
Arabinose	HMDB0000646	C02479	C1[C@@H]([C@@H]([C@H](C(O1)O)O)O)O
Fructose	HMDB0000660	C02336	C([C@@H]1[C@H]([C@@H]([C@](O1)(CO)O)O)O)O
Phosphate	HMDB0001429	C00009	[O-]P(=O)([O-])[O-]
Scyllo-inositol	HMDB0006088	C06153	C1(C(C(C(C(C1O)O)O)O)O)O
Pseudouridine	HMDB0000767	C02067	C1=C(C(=O)NC(=O)N1)[C@H]2[C@@H]([C@@H]([C@H](O2)CO)O)O
Gamma-glutamylphenylalanine	HMDB0000594	NA	C1=CC=C(C=C1)C[C@@H](C(=O)O)NC(=O)CC[C@@H](C(=O)O)N
Hypoxanthine	HMDB0000157	C00262	C1=NC2=C(N1)C(=O)N=CN2
Propionylcarnitine	HMDB0000824	C03017	CCC(=O)OC(CC(=O)[O-])C[N+](C)(C)C
Heme	HMDB0003178	C00032	CC1=C(CCC(O)=O)C2=CC3=[N+]4C(=CC5=C(C=C)C(C)=C6C=C7C(C=C)=C(C)C8=[N+]7[Fe@]4(N2C1=C8)N56)C(C)=C3CCC(O)=O
Gamma-glutamylmethionine	HMDB0034367	NA	CSCC[C@@H](C(=O)O)NC(=O)CC[C@@H](C(=O)O)N
Stachydrine	HMDB0004827	C10172	C[N+]1(CCC[C@H]1C(=O)[O-])C
3-dehydrocarnitine	HMDB0012154	C02636	C[N+](C)(C)CC(=O)CC(=O)[O-]
Guanosine	HMDB0000133	C00387	C1=NC2=C(N1[C@H]3[C@@H]([C@@H]([C@H](O3)CO)O)O)NC(=NC2=O)N
Palmitoylcarnitine	HMDB0000222	C02990	CCCCCCCCCCCCCCCC(=O)O[C@H](CC(=O)[O-])C[N+](C)(C)C
Tyrosine	HMDB0000158	C00082	C1=CC(=CC=C1C[C@@H](C(=O)O)N)O
Choline	HMDB0000097	C00114	C[N+](C)(C)CCO
Pyroglutamine	HMDB0062558	NA	NA
Asparagine	HMDB0000168	C00152	C([C@@H](C(=O)O)N)C(=O)N
Glycerate	HMDB0000139	C00258	C([C@H](C(=O)O)O)O
Lysine	HMDB0000182	C00047	C(CCN)C[C@@H](C(=O)O)N
Glycine	HMDB0000123	C00037	C(C(=O)O)N
N-acetylalanine	HMDB0000766	NA	C[C@@H](C(=O)O)NC(=O)C
Succinylcarnitine	HMDB0061717	NA	NA
Creatine	HMDB0000064	C00300	CN(CC(=O)O)C(=N)N
Homocitrulline	HMDB0000679	C02427	C(CCNC(=O)N)C[C@@H](C(=O)O)N
Biliverdin	HMDB0001008	C00500	CC\1=C(/C(=C/C2=C(C(=C(N2)/C=C\3/C(=C(C(=O)N3)C)C=C)C)CCC(=O)O)/N/C1=C/C4=NC(=O)C(=C4C)C=C)CCC(=O)O
Threonine	HMDB0000167	C00188	C[C@H]([C@@H](C(=O)O)N)O
Threonate	HMDB0000943	C01620	C([C@H]([C@@H](C(=O)O)O)O)O
Allantoin	HMDB0000462	C01551	C1(C(=O)NC(=O)N1)NC(=O)N
Alanine	HMDB0000161	C00041	C[C@@H](C(=O)O)N
Phenylalanine	HMDB0000159	C00079	C1=CC=C(C=C1)C[C@@H](C(=O)O)N
Epiandrosterone sulfate	HMDB0062657	NA	[H][C@@]12CCC(=O)[C@@]1(C)CC[C@@]1([H])[C@@]2([H])CC[C@@]2([H])C[C@H](CC[C@]12C)OS(O)(=O)=O
P-cresol sulfate	HMDB0011635	NA	CC1=CC=C(C=C1)OS(=O)(=O)O
Androsterone sulfate	HMDB0002759	NA	C[C@]12CC[C@H](C[C@@H]1CC[C@@H]3[C@@H]2CC[C@]4([C@H]3CCC4=O)C)OS(=O)(=O)O
Decanoylcarnitine	HMDB0000651	NA	CCCCCCCCCC(=O)OC(CC(=O)[O-])C[N+](C)(C)C
Cholesterol	HMDB0000067	C00187	C[C@H](CCCC(C)C)[C@H]1CC[C@@H]2[C@@]1(CC[C@H]3[C@H]2CC=C4[C@@]3(CCC(C4)O)C)C
Betaine	HMDB0000043	C00719	C[N+](C)(C)CC(=O)[O-]
2-hydroxyglutarate	HMDB0059655	C02630	OC(CCC(O)=O)C(O)=O
Gamma-glutamylleucine	HMDB0011171	NA	CC(C)C[C@@H](C(=O)O)NC(=O)CC[C@@H](C(=O)O)N
Glucose	HMDB0000122	C00221	C([C@@H]1[C@H]([C@@H]([C@H](C(O1)O)O)O)O)O
Hexanoylcarnitine	HMDB0000705	NA	CCCCCC(=O)OC(CC(=O)[O-])C[N+](C)(C)C
Hydroxyisovaleroyl carnitine	HMDB0062555	NA	CC(C)CC(=O)OC(O)(CC([O-])=O)C[N+](C)(C)C
Isoleucine	HMDB0000172	C00407	CC[C@H](C)[C@@H](C(=O)O)N
Lathosterol	HMDB0001170	C01189	C[C@H](CCCC(C)C)[C@H]1CC[C@@H]2[C@@]1(CC[C@H]3C2=CC[C@@H]4[C@@]3(CC[C@@H](C4)O)C)C
Mannose	HMDB0000169	C00936	C([C@@H]1[C@H]([C@@H]([C@@H](C(O1)O)O)O)O)O
Myo-inositol	HMDB0000211	C00137	O[C@H]1[C@H](O)[C@@H](O)[C@H](O)[C@H](O)[C@@H]1O
N-acetylthreonine	HMDB0062557	NA	C[C@@H](O)[C@H](NC(C)=O)C(O)=O
Stearoylcarnitine	HMDB0000848	NA	CCCCCCCCCCCCCCCCCC(=O)OC(CC(=O)[O-])C[N+](C)(C)C
Tryptophan	HMDB0000929	C00078	C1=CC=C2C(=C1)C(=CN2)C[C@@H](C(=O)O)N
Uridine	HMDB0000296	C00299	C1=CN(C(=O)NC1=O)[C@H]2[C@@H]([C@@H]([C@H](O2)CO)O)O
Butyrylcarnitine	HMDB0002013	C02862	CCCC(=O)OC(CC(=O)[O-])C[N+](C)(C)C
Gamma-glutamylisoleucine	HMDB0011170	NA	CC[C@H](C)[C@@H](C(=O)O)NC(=O)CC[C@@H](C(=O)O)N
HMDB, human metabolome database; KEGG, Kyoto Encyclopedia of Genes and Genomes; SMILES, Simplified molecular input line entry system.

## Sheet: TableS3
Table S3 Instrumental variables used in MR analysis of the association between gut microbiota and OSA.
Exposure	Outcome	SNP	Effect allele	Other allele	EAF	MAF	Exposure			Outcome			F value
							BETA	SE	Pvalue	BETA	SE	Pvalue
class Actinobacteria	OSA	rs11655079	T	C	0.2495	0.2495	-0.0560674	0.0124286	5.92516e-06	0.0098015	0.010638	0.356858	20.3506
class Actinobacteria	OSA	rs11745923	G	T	0.3966	0.3966	0.0563759	0.0115529	1.58132e-06	0.0029458	0.00848575	0.728481	23.8125
class Actinobacteria	OSA	rs12049045	A	G	0.3817	0.3817	0.0510452	0.0114325	8.62621e-06	0.00139297	0.00851182	0.870006	19.9355
class Actinobacteria	OSA	rs134366	A	G	0.9404	0.0596	-0.111877	0.023501	1.50428e-06	-0.0218378	0.0162648	0.179387	22.6626
class Actinobacteria	OSA	rs1376754	G	A	0.4702	0.4702	0.0509242	0.0112503	6.71382e-06	0.0138664	0.00829288	0.0945083	20.489
class Actinobacteria	OSA	rs1515761	C	T	0.8668	0.1332	-0.0762317	0.0169884	4.96364e-06	-0.0109473	0.0157612	0.487322	20.1357
class Actinobacteria	OSA	rs4945008	G	A	0.6998	0.3002	-0.0540741	0.0121393	5.39237e-06	-0.00585962	0.00848741	0.489949	19.8423
class Actinobacteria	OSA	rs6660520	G	A	0.7853	0.2147	-0.0711483	0.0134495	1.10652e-07	0.00267963	0.00931074	0.773499	27.9845
class Actinobacteria	OSA	rs72767435	T	C	0.0676	0.0676	-0.126352	0.0273626	2.56803e-06	-0.0363755	0.0182779	0.0465758	21.3231
class Actinobacteria	OSA	rs7322849	T	C	0.0964	0.0964	0.0944467	0.0192976	6.20798e-07	0.0126169	0.0144275	0.381846	23.9534
class Actinobacteria	OSA	rs80083040	T	G	0.0517	0.0517	0.155784	0.0348017	8.62105e-06	0.0483929	0.0200985	0.0160494	20.0376
class Actinobacteria	OSA	rs857444	C	T	0.3608	0.3608	0.0509553	0.011539	8.92237e-06	-0.0051419	0.00858934	0.549414	19.5003
class Actinobacteria	OSA	rs961091	G	A	0.4334	0.4334	0.0501255	0.011255	8.67601e-06	0.0141241	0.00858386	0.0998826	19.8347
class Gammaproteobacteria	OSA	rs11181912	G	A	0.3449	0.3449	-0.0579153	0.0118796	9.94764e-07	-0.0109911	0.00883591	0.213533	23.7675
class Gammaproteobacteria	OSA	rs12404135	A	G	0.1173	0.1173	-0.0788843	0.0172415	8.89488e-06	-0.00592493	0.0156619	0.705206	20.933
class Gammaproteobacteria	OSA	rs6706173	A	C	0.1501	0.1501	0.074251	0.0146392	1.99494e-07	0.00326415	0.012002	0.785648	25.7259
class Gammaproteobacteria	OSA	rs75101789	C	T	0.1561	0.1561	0.0729012	0.0163003	8.7878e-06	0.0240641	0.0146593	0.100682	20.0022
class Gammaproteobacteria	OSA	rs79795896	A	G	0.0537	0.0537	-0.15921	0.0351373	7.9241e-06	0.00617004	0.01962	0.75316	20.5307
class Gammaproteobacteria	OSA	rs9494710	C	T	0.3757	0.3757	-0.0549673	0.0120924	4.54611e-06	0.00875372	0.00886193	0.323256	20.6625
genus Faecalibacterium	OSA	rs10927394	G	T	0.0268	0.0268	-0.232262	0.0512364	7.01892e-06	-0.0248894	0.0304731	0.414061	20.5494
genus Faecalibacterium	OSA	rs114946999	C	T	0.0984	0.0984	-0.0861565	0.01896	5.69574e-06	-0.0143456	0.0124971	0.251005	20.649
genus Faecalibacterium	OSA	rs11776390	T	C	0.0895	0.0895	-0.078354	0.017183	6.39676e-06	0.00218499	0.0166683	0.895707	20.7933
genus Faecalibacterium	OSA	rs1271565	C	T	0.2724	0.2724	-0.0576251	0.0119649	1.3017e-06	0.00640164	0.00941985	0.496764	23.1956
genus Faecalibacterium	OSA	rs12753492	A	C	0.1491	0.1491	0.0641305	0.0149933	8.80278e-06	-0.0252627	0.0131291	0.0543325	18.2951
genus Faecalibacterium	OSA	rs2835874	T	C	0.0696	0.0696	-0.0866356	0.0196496	7.54397e-06	-0.00742811	0.0222963	0.739018	19.4395
genus Faecalibacterium	OSA	rs6910935	G	A	0.9463	0.0537	-0.134864	0.0277032	1.37848e-06	0.00706104	0.0173373	0.683808	23.6991
genus Faecalibacterium	OSA	rs75499067	C	T	0.0636	0.0636	0.227585	0.0465522	1.76449e-06	0.0202296	0.0158579	0.202068	23.9005
genus Faecalibacterium	OSA	rs79656633	T	C	0.1054	0.1054	0.145631	0.0323019	8.13561e-06	0.0139699	0.0138877	0.314455	20.326
genus Faecalibacterium	OSA	rs9536330	T	C	0.4085	0.4085	-0.048317	0.010797	5.33261e-06	0.0167972	0.00831363	0.0433381	20.026
genus Family XIII AD3011 group	OSA	rs11126423	T	C	0.8867	0.1133	-0.0904399	0.0196301	5.91248e-06	-0.00175343	0.0145102	0.903817	21.2263
genus Family XIII AD3011 group	OSA	rs11736617	G	A	0.1203	0.1203	-0.0759493	0.0172101	9.02049e-06	-0.00538575	0.0182388	0.767772	19.4751
genus Family XIII AD3011 group	OSA	rs12812672	T	C	0.0736	0.0736	-0.096065	0.020828	2.55806e-06	0.0287772	0.0160391	0.072783	21.2733
genus Family XIII AD3011 group	OSA	rs149302	T	C	0.2127	0.2127	-0.0645635	0.0143225	7.48187e-06	-0.0120225	0.00979548	0.219691	20.3206
genus Family XIII AD3011 group	OSA	rs16840310	G	A	0.6282	0.3718	0.0608052	0.0122149	6.75118e-07	-0.000509621	0.0083992	0.951618	24.78
genus Family XIII AD3011 group	OSA	rs16940167	C	T	0.169	0.169	0.0732552	0.0159898	3.90841e-06	-0.00268563	0.0105358	0.798796	20.989
genus Family XIII AD3011 group	OSA	rs17156849	G	A	0.0626	0.0626	-0.112891	0.0245292	4.1917e-06	0.027979	0.0175773	0.111437	21.1813
genus Family XIII AD3011 group	OSA	rs62029761	A	G	0.0676	0.0676	0.128753	0.0276002	3.89081e-06	0.0208679	0.0182518	0.252901	21.7616
genus Family XIII AD3011 group	OSA	rs62200412	C	T	0.171	0.171	-0.0800851	0.0163834	5.80216e-07	-0.0158549	0.00951888	0.09579	23.8944
genus Family XIII AD3011 group	OSA	rs72730932	C	A	0.164	0.164	-0.0899559	0.0177107	6.88763e-07	-0.0026012	0.0142519	0.855178	25.7981
genus Family XIII AD3011 group	OSA	rs739451	C	T	0.1759	0.1759	0.0649589	0.0147534	7.87807e-06	-0.00508939	0.0102025	0.617895	19.3862
genus Family XIII AD3011 group	OSA	rs9276029	A	G	0.168	0.168	-0.0811384	0.0185669	8.92771e-06	0.0151308	0.0104071	0.145976	19.0974
genus Family XIII AD3011 group	OSA	rs9837139	A	G	0.0815	0.0815	0.10752	0.0240482	8.70803e-06	0.0142452	0.014884	0.338526	19.99
genus Family XIII UCG001	OSA	rs112362903	A	G	0.0427	0.0427	-0.149047	0.0333271	7.87771e-06	-0.0398016	0.0234526	0.0896768	20.001
genus Family XIII UCG001	OSA	rs12049454	T	C	0.3012	0.3012	-0.0647298	0.0134065	1.17379e-06	-0.00708914	0.00849052	0.403747	23.3119
genus Family XIII UCG001	OSA	rs1426266	C	T	0.7038	0.2962	0.0665521	0.0137151	1.24934e-06	0.00307283	0.00932797	0.741838	23.5465
genus Family XIII UCG001	OSA	rs3842897	G	A	0.0646	0.0646	-0.112639	0.0242751	5.19709e-06	-0.00481946	0.0145536	0.740529	21.5306
genus Family XIII UCG001	OSA	rs62414802	C	T	0.2982	0.2982	-0.0611904	0.013457	4.29181e-06	0.00775178	0.00954953	0.416938	20.6762
genus Family XIII UCG001	OSA	rs7119679	G	A	0.1501	0.1501	-0.0809085	0.0174782	3.52493e-06	-0.000292278	0.00975597	0.9761	21.4287
genus Family XIII UCG001	OSA	rs76463770	A	G	0.0517	0.0517	0.19313	0.0419866	3.77477e-06	-0.00950866	0.0240474	0.692539	21.1582
genus Family XIII UCG001	OSA	rs8076666	G	A	0.8638	0.1362	-0.088655	0.0198094	8.01826e-06	0.0133157	0.0127674	0.296973	20.0292
genus Flavonifractor	OSA	rs114873521	C	T	0.0765	0.0765	-0.130067	0.0294087	7.12525e-06	-0.00628281	0.0161093	0.696529	19.5606
genus Flavonifractor	OSA	rs11811696	T	C	0.1103	0.1103	-0.116063	0.0241012	2.07348e-06	-0.00611457	0.0150785	0.685098	23.1905
genus Flavonifractor	OSA	rs12030302	G	A	0.5089	0.4911	0.0692276	0.0137467	5.60841e-07	-0.00220417	0.0082966	0.790491	25.3607
genus Flavonifractor	OSA	rs34066017	A	G	0.2455	0.2455	0.0764294	0.0159789	1.52086e-06	-0.0181758	0.0102631	0.0765649	22.8785
genus Flavonifractor	OSA	rs806808	C	T	0.5239	0.4761	-0.0667272	0.0136557	1.17972e-06	0.00136564	0.00836815	0.870365	23.8769
genus Fusicatenibacter	OSA	rs10439674	A	G	0.2018	0.2018	-0.0572129	0.0130007	7.68493e-06	-0.00324257	0.0102899	0.752669	19.3666
genus Fusicatenibacter	OSA	rs167879	T	C	0.833	0.167	0.0659543	0.0148763	5.86894e-06	0.0235371	0.0116581	0.0434921	19.6561
genus Fusicatenibacter	OSA	rs1864685	A	C	0.4652	0.4652	-0.0494799	0.0108105	4.96158e-06	0.0124045	0.00842566	0.14096	20.9491
genus Fusicatenibacter	OSA	rs2025938	G	A	0.0765	0.0765	-0.0967298	0.0205426	2.98834e-06	-0.0104097	0.0167895	0.53525	22.1722
genus Fusicatenibacter	OSA	rs206581	A	G	0.2087	0.2087	-0.0568339	0.0127894	8.95757e-06	0.00216296	0.010062	0.829795	19.7476
genus Fusicatenibacter	OSA	rs2132128	G	A	0.165	0.165	-0.0771914	0.0160344	1.07686e-06	0.00547679	0.0138039	0.691547	23.1757
genus Fusicatenibacter	OSA	rs3303	T	C	0.0765	0.0765	-0.0953657	0.020407	3.93895e-06	-0.0187616	0.01696	0.26863	21.8387
genus Fusicatenibacter	OSA	rs4378146	A	C	0.2416	0.2416	-0.0616691	0.0125259	7.20444e-07	-0.00122856	0.0095048	0.897155	24.2391
genus Fusicatenibacter	OSA	rs60254196	G	A	0.4592	0.4592	0.0492427	0.0109365	5.46739e-06	-0.00326153	0.008326	0.69526	20.2734
genus Fusicatenibacter	OSA	rs62187631	T	C	0.1402	0.1402	-0.0710571	0.015924	4.54527e-06	0.0225501	0.0104665	0.0312004	19.9118
genus Fusicatenibacter	OSA	rs62353480	A	G	0.171	0.171	-0.0701397	0.0145589	1.56769e-06	0.00873858	0.0110503	0.429062	23.2098
genus Fusicatenibacter	OSA	rs6515626	G	A	0.0616	0.0616	0.141575	0.0313559	7.28652e-06	-0.0124327	0.0165899	0.453607	20.3861
genus Fusicatenibacter	OSA	rs73103914	A	G	0.1779	0.1779	-0.0597324	0.0134458	8.29564e-06	0.0014179	0.0116001	0.902715	19.7354
genus Fusicatenibacter	OSA	rs792108	C	T	0.6461	0.3539	0.0508345	0.0113843	8.49533e-06	-0.0120094	0.00841937	0.153753	19.939
genus Fusicatenibacter	OSA	rs8028026	G	A	0.9085	0.0915	0.0792146	0.0180505	8.06325e-06	-0.0242943	0.0143194	0.0897718	19.2589
genus Fusicatenibacter	OSA	rs8063430	T	C	0.0596	0.0596	-0.104026	0.022217	4.9289e-06	-0.0200601	0.0189129	0.288844	21.9237
genus Fusicatenibacter	OSA	rs9905659	G	A	0.1879	0.1879	-0.061617	0.0136576	7.30988e-06	-0.0192229	0.0107261	0.0731072	20.3541
genus Gordonibacter	OSA	rs13412653	A	C	0.3539	0.3539	0.107597	0.0239228	8.61133e-06	-0.0128831	0.00855574	0.132122	20.2291
genus Gordonibacter	OSA	rs16955299	G	A	0.0835	0.0835	-0.196423	0.0433538	6.37016e-06	0.00798933	0.0139345	0.566409	20.5272
genus Gordonibacter	OSA	rs322296	G	A	0.1193	0.1193	0.17869	0.037722	4.0242e-06	0.00535826	0.0157252	0.733297	22.4394
genus Gordonibacter	OSA	rs35042269	C	A	0.1889	0.1889	-0.180293	0.0403296	8.10849e-06	-0.0171749	0.0130931	0.189603	19.9853
genus Gordonibacter	OSA	rs3765837	T	G	0.0785	0.0785	-0.190729	0.0433608	7.16902e-06	0.0212863	0.0160646	0.185156	19.3481
genus Gordonibacter	OSA	rs4596722	G	A	0.5239	0.4761	-0.102908	0.0231571	9.0567e-06	0.0171845	0.00827992	0.0379455	19.7483
genus Gordonibacter	OSA	rs71545975	A	G	0.173	0.173	-0.153972	0.0338918	7.03947e-06	-0.00891179	0.0109898	0.417416	20.6393
genus Gordonibacter	OSA	rs72714787	C	A	0.1044	0.1044	0.181405	0.0377102	1.42889e-06	0.00141131	0.0122474	0.90826	23.1409
genus Gordonibacter	OSA	rs72939513	A	G	0.0537	0.0537	-0.21399	0.0490592	7.98197e-06	-0.0253148	0.0188446	0.17916	19.0259
genus Gordonibacter	OSA	rs7294633	T	C	0.6491	0.3509	-0.12867	0.0249946	3.43764e-07	0.00630659	0.00930573	0.497955	26.501
genus Gordonibacter	OSA	rs768830	A	G	0.8708	0.1292	-0.149852	0.0333315	7.75586e-06	0.0257531	0.0114051	0.0239431	20.2123
genus Haemophilus	OSA	rs10781340	A	G	0.834	0.166	-0.0948915	0.0203221	4.32265e-06	-0.00208788	0.0125531	0.867902	21.8031
genus Haemophilus	OSA	rs111582866	G	A	0.1014	0.1014	-0.124265	0.026016	1.27347e-06	0.00121697	0.0146717	0.933894	22.8148
genus Haemophilus	OSA	rs35509	G	A	0.0785	0.0785	0.128249	0.0268779	2.00951e-06	-0.00389997	0.0205806	0.849703	22.7676
genus Haemophilus	OSA	rs4822728	T	C	0.4374	0.4374	0.0705861	0.0151388	3.47848e-06	0.0126246	0.00827193	0.126962	21.7398
genus Haemophilus	OSA	rs76022354	C	T	0.0328	0.0328	0.244638	0.0505504	1.83033e-06	-0.000241592	0.019013	0.989862	23.4206
genus Haemophilus	OSA	rs78909003	T	C	0.0497	0.0497	-0.246256	0.0503924	1.66744e-06	0.0220957	0.0181791	0.224197	23.8805
genus Haemophilus	OSA	rs9328464	T	C	0.492	0.492	0.0723095	0.0148799	1.42269e-06	-0.00762607	0.00833037	0.359953	23.6151
genus Haemophilus	OSA	rs9382510	C	T	0.2455	0.2455	-0.093521	0.0172649	7.12049e-08	-0.00348111	0.00948337	0.713562	29.342
genus Haemophilus	OSA	rs9895850	T	C	0.0497	0.0497	-0.192957	0.0416755	2.14062e-06	0.0165012	0.0202325	0.414741	21.4368
genus Holdemanella	OSA	rs12513188	G	A	0.2217	0.2217	0.0903906	0.0195276	4.65479e-06	0.00689107	0.00935456	0.461334	21.4264
genus Holdemanella	OSA	rs17586763	T	C	0.0179	0.0179	-0.227285	0.0510135	7.71951e-06	0.0129607	0.0187387	0.489153	19.8505
genus Holdemanella	OSA	rs1926302	G	A	0.1531	0.1531	-0.107972	0.0231421	7.50136e-06	-0.00395482	0.00995391	0.691137	21.7679
genus Holdemanella	OSA	rs34187114	C	A	0.166	0.166	-0.104505	0.022601	5.13499e-06	-0.0204492	0.0131552	0.120075	21.3805
genus Holdemanella	OSA	rs35228298	G	A	0.2465	0.2465	0.0934832	0.0202886	7.29844e-06	0.0161814	0.0113195	0.152857	21.2306
genus Holdemanella	OSA	rs4541991	T	C	0.2356	0.2356	-0.0927334	0.0194435	2.10092e-06	0.011011	0.00885817	0.213854	22.747
genus Holdemanella	OSA	rs607782	C	T	0.6183	0.3817	0.0854214	0.0172515	7.19449e-07	-0.00963415	0.00859321	0.262231	24.5177
genus Holdemanella	OSA	rs62113381	T	C	0.159	0.159	-0.105447	0.0232029	5.53886e-06	0.00776418	0.0123127	0.528313	20.653
genus Holdemanella	OSA	rs73011279	T	C	0.2078	0.2078	-0.0961669	0.0199336	1.36044e-06	-0.000219133	0.00987219	0.982291	23.2745
genus Holdemanella	OSA	rs75764681	T	C	0.0626	0.0626	-0.283103	0.0598999	1.94272e-06	0.00531809	0.0201962	0.792302	22.3376
genus Holdemanella	OSA	rs8113760	G	A	0.3519	0.3519	0.078999	0.01734	4.62392e-06	-0.00270681	0.00894897	0.762293	20.7561
genus Holdemania	OSA	rs10885477	T	C	0.0616	0.0616	-0.135137	0.0301894	8.59825e-06	-0.0108025	0.0189691	0.56903	20.0373
genus Holdemania	OSA	rs11080063	G	A	0.4662	0.4662	-0.0665238	0.0149837	6.66884e-06	-0.00801531	0.00842393	0.341354	19.7113
genus Holdemania	OSA	rs111745969	A	G	0.0795	0.0795	0.120677	0.0265781	3.70775e-06	-0.0168875	0.0121207	0.163535	20.6158
genus Holdemania	OSA	rs113593397	A	G	0.1024	0.1024	-0.128935	0.0282526	9.35729e-06	0.00518266	0.0140211	0.711656	20.8269
genus Holdemania	OSA	rs116500994	G	T	0.0517	0.0517	-0.13755	0.0293386	2.34477e-06	0.0252651	0.0197792	0.201477	21.9807
genus Holdemania	OSA	rs12701617	A	G	0.4583	0.4583	-0.0660617	0.0149427	9.51853e-06	0.0046982	0.00830906	0.571781	19.5453
genus Holdemania	OSA	rs1867876	T	C	0.2942	0.2942	0.0842919	0.0162192	2.7388e-07	-0.00411791	0.00903528	0.648563	27.0093
genus Holdemania	OSA	rs4146507	C	T	0.2217	0.2217	0.079488	0.0177002	7.2297e-06	-0.00321644	0.00965093	0.738924	20.1673
genus Holdemania	OSA	rs73139538	G	A	0.0527	0.0527	-0.148594	0.0327469	7.77177e-06	0.0434606	0.0245298	0.0764364	20.5903
genus Holdemania	OSA	rs77293403	A	G	0.0457	0.0457	0.164556	0.0341775	1.77468e-06	-0.0286405	0.0222884	0.198793	23.1818
genus Holdemania	OSA	rs80149660	C	T	0.0586	0.0586	-0.232987	0.0519183	6.04213e-06	0.0327431	0.0202887	0.106558	20.1383
genus Holdemania	OSA	rs9500080	C	T	0.2346	0.2346	0.0926764	0.0178886	4.08517e-07	-0.00980677	0.0109854	0.372013	26.8402
genus Holdemania	OSA	rs9529719	C	T	0.675	0.325	-0.074038	0.0160494	5.96664e-06	0.000262084	0.00885202	0.97638	21.281
genus Holdemania	OSA	rs967319	T	C	0.2465	0.2465	0.0788638	0.0176744	8.38147e-06	-0.00484184	0.00970447	0.61783	19.9098
genus Howardella	OSA	rs10048062	C	T	0.1074	0.1074	-0.147352	0.0336531	8.58875e-06	0.00152677	0.0145482	0.916419	19.1718
genus Howardella	OSA	rs12452946	A	G	0.501	0.499	-0.105833	0.0228941	3.80391e-06	-0.00511295	0.00827808	0.536807	21.3695
genus Howardella	OSA	rs1484873	G	A	0.9314	0.0686	0.227831	0.046335	2.55918e-06	0.0147252	0.0115716	0.203185	24.1773
genus Howardella	OSA	rs17167098	G	A	0.1133	0.1133	-0.169366	0.0352068	1.12323e-06	0.00372044	0.0120761	0.758019	23.1419
genus Howardella	OSA	rs2154047	A	C	0.9324	0.0676	0.192557	0.0420093	9.97034e-06	0.00184451	0.0145389	0.899045	21.0101
genus Howardella	OSA	rs36081916	T	C	0.1113	0.1113	-0.18123	0.0402987	4.70046e-06	-0.0168401	0.0147579	0.253832	20.2245
genus Howardella	OSA	rs3791893	A	G	0.1233	0.1233	0.147035	0.034023	9.49708e-06	0.00466198	0.0118765	0.694661	18.6765
genus Howardella	OSA	rs609430	T	G	0.339	0.339	-0.112045	0.0239328	3.34488e-06	0.0127983	0.0086781	0.140273	21.9178
genus Howardella	OSA	rs672217	G	A	0.1412	0.1412	0.164146	0.0349993	3.52468e-06	0.00329705	0.0104256	0.751815	21.9959
class Lentisphaeria	OSA	rs1002941	A	G	0.7207	0.2793	-0.105025	0.0233484	8.14836e-06	0.0058019	0.00962147	0.546499	20.2335
class Lentisphaeria	OSA	rs11770843	C	T	0.2594	0.2594	0.109431	0.0234879	1.9073e-06	0.00667958	0.00885659	0.450733	21.7066
class Lentisphaeria	OSA	rs17114848	G	A	0.1093	0.1093	0.152377	0.0324332	4.05864e-06	-0.0100924	0.0139054	0.467965	22.0729
class Lentisphaeria	OSA	rs2031282	A	G	0.17	0.17	0.122368	0.0270329	4.38258e-06	-0.0062575	0.0109616	0.568096	20.4904
class Lentisphaeria	OSA	rs2825714	A	G	0.1571	0.1571	-0.13741	0.0289246	1.72211e-06	-0.00951326	0.0110343	0.388601	22.5685
class Lentisphaeria	OSA	rs62570196	C	T	0.0686	0.0686	-0.21635	0.0439866	1.07924e-06	0.000203199	0.0206317	0.992142	24.1921
class Lentisphaeria	OSA	rs72640280	A	G	0.0537	0.0537	0.220207	0.0486196	5.18036e-06	-0.0119483	0.0181004	0.509181	20.5135
class Lentisphaeria	OSA	rs77599476	A	G	0.0656	0.0656	0.230292	0.0480168	1.86132e-06	-0.0278894	0.0182775	0.127039	23.0023
genus Hungatella	OSA	rs10044993	A	C	0.8827	0.1173	-0.139547	0.0316748	8.06659e-06	0.000978617	0.0148241	0.947366	19.4095
genus Hungatella	OSA	rs13128780	T	C	0.1451	0.1451	-0.149725	0.0312777	1.74997e-06	-0.0122512	0.0105814	0.246943	22.915
genus Hungatella	OSA	rs13249325	T	G	0.3668	0.3668	-0.100023	0.0225883	9.6917e-06	0.00615737	0.00830019	0.458187	19.608
genus Hungatella	OSA	rs17092615	G	A	0.1243	0.1243	0.152235	0.0337867	7.37683e-06	-0.00895094	0.0120991	0.45942	20.3019
genus Hungatella	OSA	rs72759041	G	T	0.2346	0.2346	-0.126025	0.0282242	3.86091e-06	-0.0242697	0.0102072	0.0174209	19.9375
genus Intestinibacter	OSA	rs11109097	T	C	0.6879	0.3121	-0.0624272	0.0138539	5.4949e-06	-0.00422895	0.00835385	0.612696	20.305
genus Intestinibacter	OSA	rs118030283	G	A	0.0378	0.0378	-0.151829	0.0324471	2.67436e-06	0.0130699	0.0198309	0.509852	21.8956
genus Intestinibacter	OSA	rs16938435	T	C	0.0606	0.0606	-0.112189	0.0235439	1.80098e-06	-0.0168304	0.0139796	0.228617	22.7062
genus Intestinibacter	OSA	rs2098844	T	C	0.5755	0.4245	0.0575295	0.0128416	6.78875e-06	-0.00247478	0.00859882	0.773496	20.0698
genus Intestinibacter	OSA	rs2702387	G	A	0.6481	0.3519	-0.0608559	0.0132145	4.25991e-06	0.019731	0.00841497	0.0190397	21.2082
genus Intestinibacter	OSA	rs4327025	G	A	0.1948	0.1948	-0.0810346	0.0154397	1.64327e-07	-0.0188744	0.0106328	0.0758805	27.5463
genus Intestinibacter	OSA	rs447950	A	G	0.2992	0.2992	0.0628342	0.0136652	5.6391e-06	-0.0140029	0.00855474	0.10166	21.1427
genus Intestinibacter	OSA	rs478972	C	T	0.9404	0.0596	0.142681	0.0297116	1.81991e-06	0.0217702	0.0143455	0.129123	23.0611
genus Intestinibacter	OSA	rs6062862	A	G	0.0944	0.0944	0.0924508	0.0204658	6.6799e-06	-0.00598791	0.0150648	0.691016	20.4063
genus Intestinibacter	OSA	rs62430350	T	C	0.0577	0.0577	0.151096	0.0351476	6.84227e-06	-0.016406	0.0219292	0.45438	18.4805
genus Intestinibacter	OSA	rs68093214	C	T	0.2575	0.2575	0.0662258	0.0149877	9.25763e-06	-0.0147599	0.00966507	0.126726	19.5247
genus Intestinibacter	OSA	rs6875660	C	T	0.1233	0.1233	0.0890455	0.0193905	3.05781e-06	0.00988915	0.0174118	0.570065	21.0885
genus Intestinibacter	OSA	rs893394	G	A	0.4195	0.4195	0.0583322	0.0130729	7.85037e-06	-0.000891621	0.00841778	0.915645	19.9101
genus Intestinibacter	OSA	rs9348442	C	T	0.0875	0.0875	0.099082	0.0221625	6.25936e-06	-0.00773223	0.0125145	0.536667	19.9872
genus Intestinimonas	OSA	rs10262702	T	C	0.1292	0.1292	0.0918017	0.0194885	2.06072e-06	0.0208974	0.0125672	0.0963407	22.1894
genus Intestinimonas	OSA	rs11258178	A	G	0.4145	0.4145	0.0660742	0.0134139	6.982e-07	0.00025476	0.00830316	0.975523	24.2635
genus Intestinimonas	OSA	rs12226153	A	G	0.0616	0.0616	-0.151142	0.0306922	5.12165e-07	-0.00518746	0.0352332	0.882949	24.2501
genus Intestinimonas	OSA	rs17067892	C	T	0.0765	0.0765	0.107194	0.0250013	6.37926e-06	0.0146482	0.0146591	0.317672	18.383
genus Intestinimonas	OSA	rs1859797	G	A	0.504	0.496	0.060368	0.0131793	4.1223e-06	-0.00279949	0.00831678	0.736412	20.9811
genus Intestinimonas	OSA	rs2276760	A	G	0.2197	0.2197	-0.0685233	0.0152546	7.84061e-06	0.0203272	0.0097037	0.0361901	20.1779
genus Intestinimonas	OSA	rs2731794	C	T	0.0596	0.0596	0.120632	0.0257529	1.91743e-06	0.00676521	0.0225862	0.764538	21.9418
genus Intestinimonas	OSA	rs2930225	T	G	0.7416	0.2584	-0.0729524	0.0152948	1.34623e-06	-0.00692786	0.00982087	0.480548	22.7505
genus Intestinimonas	OSA	rs4113676	A	C	0.0616	0.0616	-0.218507	0.0490152	7.41635e-06	0.00936992	0.036007	0.79469	19.8733
genus Intestinimonas	OSA	rs4784055	T	C	0.0557	0.0557	-0.175324	0.038599	8.71806e-07	-0.00913497	0.0190374	0.631338	20.6315
genus Intestinimonas	OSA	rs62240188	G	A	0.0686	0.0686	0.130074	0.0267179	2.20308e-06	0.0173818	0.0142617	0.222929	23.7015
genus Intestinimonas	OSA	rs6934519	C	T	0.2753	0.2753	0.0692373	0.0151154	8.56959e-06	0.0070632	0.00946228	0.455391	20.9817
genus Intestinimonas	OSA	rs716604	A	G	0.1879	0.1879	0.0818068	0.0165992	8.56624e-07	0.0239578	0.00984304	0.0149334	24.2887
genus Intestinimonas	OSA	rs7170984	T	C	0.2903	0.2903	-0.0658116	0.0140767	2.98353e-06	-0.00724699	0.00921256	0.431491	21.8576
genus Intestinimonas	OSA	rs72982915	C	T	0.0457	0.0457	0.183158	0.0402743	4.91157e-06	-0.0105091	0.0180962	0.56142	20.6822
genus Intestinimonas	OSA	rs9823439	C	T	0.5586	0.4414	0.0581947	0.0131455	9.85871e-06	-0.0152841	0.00834718	0.0670934	19.598
genus Lachnoclostridium	OSA	rs1031599	T	G	0.9155	0.0845	0.078627	0.0175644	6.31379e-06	-0.022444	0.0168912	0.183935	20.039
genus Lachnoclostridium	OSA	rs12566975	T	C	0.493	0.493	-0.0468097	0.0105787	9.57194e-06	-0.000787353	0.00830214	0.924444	19.5797
genus Lachnoclostridium	OSA	rs1528479	A	G	0.6302	0.3698	0.0497799	0.0111919	9.63984e-06	-0.00876022	0.00856698	0.306518	19.7834
genus Lachnoclostridium	OSA	rs1997204	C	T	0.9473	0.0527	0.108075	0.0242022	5.97077e-06	-0.00317915	0.0200593	0.874073	19.9407
genus Lachnoclostridium	OSA	rs2385421	A	G	0.1044	0.1044	0.0746186	0.0180734	7.13724e-06	-0.000392888	0.012813	0.975538	17.0457
genus Lachnoclostridium	OSA	rs3821998	C	A	0.0885	0.0885	-0.0864066	0.0192519	6.72048e-06	-0.00375498	0.0135307	0.781383	20.144
genus Lachnoclostridium	OSA	rs4738679	A	G	0.6352	0.3648	0.0520267	0.011404	4.41754e-06	0.0116256	0.00851281	0.172048	20.8132
genus Lachnoclostridium	OSA	rs6112314	A	C	0.3966	0.3966	-0.0561715	0.0108174	2.43215e-07	-0.0027788	0.00876823	0.751306	26.9641
genus Lachnoclostridium	OSA	rs615997	T	C	0.499	0.499	0.0511752	0.0106491	2.0268e-06	-0.00452551	0.00826035	0.583789	23.0937
genus Lachnoclostridium	OSA	rs62285313	A	G	0.0855	0.0855	0.0864203	0.0181565	1.58332e-06	0.0141401	0.0140703	0.314914	22.6552
genus Lachnoclostridium	OSA	rs78068103	A	G	0.0915	0.0915	0.0886199	0.0194248	3.66522e-06	0.00495497	0.0129499	0.701997	20.8137
genus Lachnoclostridium	OSA	rs789029	C	T	0.1889	0.1889	-0.0641288	0.0137974	3.75327e-06	0.0114714	0.0119076	0.335364	21.6029
genus Lachnospiraceae FCS020 group	OSA	rs10093861	G	A	0.498	0.498	-0.0568869	0.0121152	3.05626e-06	0.0030311	0.00841517	0.718702	22.0477
genus Lachnospiraceae FCS020 group	OSA	rs1254846	A	G	0.9085	0.0915	-0.105963	0.0232501	5.59667e-06	0.00554758	0.0118532	0.639769	20.7711
genus Lachnospiraceae FCS020 group	OSA	rs1363769	C	T	0.9672	0.0328	0.200628	0.0449372	1.58161e-06	-0.00882387	0.0233397	0.705385	19.9329
genus Lachnospiraceae FCS020 group	OSA	rs2322265	C	T	0.2555	0.2555	-0.0666305	0.0141577	5.20811e-06	-0.00456045	0.00944819	0.629324	22.1493
genus Lachnospiraceae FCS020 group	OSA	rs2862811	C	T	0.5457	0.4543	-0.0564927	0.0121736	3.91913e-06	-0.0135191	0.00902954	0.134339	21.5351
genus Lachnospiraceae FCS020 group	OSA	rs35035870	T	C	0.0358	0.0358	-0.190615	0.0414403	2.62029e-06	-0.0254478	0.0212044	0.230093	21.1577
genus Lachnospiraceae FCS020 group	OSA	rs3999074	G	T	0.4781	0.4781	-0.0550587	0.0121847	6.55043e-06	-0.01492	0.00830867	0.0725404	20.4184
genus Lachnospiraceae FCS020 group	OSA	rs4452603	T	G	0.2863	0.2863	0.0604208	0.0135965	8.98194e-06	-0.0118853	0.00939028	0.205621	19.7478
genus Lachnospiraceae FCS020 group	OSA	rs7249113	G	A	0.2813	0.2813	0.0679483	0.0133496	3.721e-07	0.0148977	0.00909207	0.101309	25.9072
genus Lachnospiraceae FCS020 group	OSA	rs72793667	A	G	0.0835	0.0835	-0.116881	0.0246589	1.63422e-06	0.017756	0.0212709	0.403855	22.4668
genus Lachnospiraceae FCS020 group	OSA	rs9308097	G	A	0.5477	0.4523	-0.055381	0.0123659	7.47291e-06	0.00344995	0.00826739	0.676463	20.0572
genus Lachnospiraceae FCS020 group	OSA	rs9788306	C	T	0.2843	0.2843	-0.062804	0.0130744	1.38618e-06	-0.00763631	0.00915737	0.404338	23.0744
genus Lachnospiraceae NC2004 group	OSA	rs117467633	T	C	0.0626	0.0626	-0.169687	0.0383169	9.13314e-06	0.00155841	0.0213156	0.941718	19.6118
genus Lachnospiraceae NC2004 group	OSA	rs12127733	G	A	0.1779	0.1779	0.115182	0.0246006	3.10592e-06	0.00901772	0.0107673	0.402306	21.9219
genus Lachnospiraceae NC2004 group	OSA	rs12208226	C	A	0.1064	0.1064	-0.154739	0.0340372	9.74833e-06	-0.0163647	0.013488	0.225023	20.6677
genus Lachnospiraceae NC2004 group	OSA	rs12863463	G	A	0.0547	0.0547	-0.156365	0.0345372	6.03976e-06	0.0138257	0.0154967	0.372303	20.4977
genus Lachnospiraceae NC2004 group	OSA	rs17067076	G	A	0.0765	0.0765	-0.154631	0.0352194	5.61203e-06	0.00795411	0.0129258	0.538312	19.2765
genus Lachnospiraceae NC2004 group	OSA	rs1928659	T	C	0.2495	0.2495	0.102522	0.0226445	6.17234e-06	-0.00316313	0.0103169	0.759149	20.4979
genus Lachnospiraceae NC2004 group	OSA	rs1929743	T	C	0.3121	0.3121	0.0837206	0.0190318	9.05503e-06	0.0167678	0.00874646	0.0552255	19.3511
genus Lachnospiraceae NC2004 group	OSA	rs3756315	A	G	0.339	0.339	-0.0883469	0.0188397	3.32583e-06	0.00249991	0.00904651	0.782287	21.9905
genus Lachnospiraceae NC2004 group	OSA	rs6116753	G	A	0.2396	0.2396	0.0994748	0.0209139	2.92247e-06	-0.0285743	0.0108565	0.00848848	22.6233
genus Lachnospiraceae ND3007 group	OSA	rs2861203	G	A	0.3191	0.3191	0.0572304	0.0127279	7.36936e-06	-0.0164371	0.00907274	0.0700326	20.2181
genus Lachnospiraceae ND3007 group	OSA	rs72776675	T	C	0.175	0.175	-0.0647067	0.014797	8.71686e-06	0.00746771	0.0110197	0.497981	19.1228
genus Lachnospiraceae ND3007 group	OSA	rs9932954	A	G	0.4284	0.4284	-0.0561864	0.0115984	1.24882e-06	-0.0304907	0.00879122	0.000523745	23.4675
genus Lachnospiraceae NK4A136 group	OSA	rs10952110	G	T	0.4483	0.4483	0.0487709	0.0109614	9.08113e-06	-0.00604675	0.00835795	0.469389	19.7965
genus Lachnospiraceae NK4A136 group	OSA	rs11263806	A	G	0.2783	0.2783	-0.0524615	0.0116758	5.06512e-06	0.00719336	0.00873567	0.410254	20.1887
genus Lachnospiraceae NK4A136 group	OSA	rs12611395	G	A	0.9105	0.0895	0.0902532	0.0199652	5.83042e-06	-0.0125153	0.0135026	0.353988	20.4352
genus Lachnospiraceae NK4A136 group	OSA	rs160061	G	A	0.5318	0.4682	-0.0513831	0.0108094	2.12197e-06	0.00121381	0.00827762	0.883418	22.5963
genus Lachnospiraceae NK4A136 group	OSA	rs28540839	A	C	0.4871	0.4871	0.0508285	0.0110591	9.34329e-06	0.000519066	0.00828498	0.950044	21.1239
genus Lachnospiraceae NK4A136 group	OSA	rs2880566	T	C	0.1879	0.1879	0.0599578	0.0134693	5.61423e-06	-0.01085	0.0117115	0.354217	19.8153
genus Lachnospiraceae NK4A136 group	OSA	rs4955932	T	C	0.3956	0.3956	-0.0492283	0.0109388	7.05424e-06	-0.00729862	0.00856006	0.393861	20.253
genus Lachnospiraceae NK4A136 group	OSA	rs59805249	T	C	0.0905	0.0905	0.0936162	0.0207982	9.45388e-06	-0.00923853	0.014343	0.519502	20.2605
genus Lachnospiraceae NK4A136 group	OSA	rs68104925	T	C	0.3708	0.3708	-0.0549104	0.0115385	2.36777e-06	0.00800473	0.00898704	0.373091	22.647
genus Lachnospiraceae NK4A136 group	OSA	rs7073658	G	T	0.5954	0.4046	0.0499621	0.0109693	5.26914e-06	-0.00305555	0.00829593	0.712635	20.7455
genus Lachnospiraceae NK4A136 group	OSA	rs73044693	A	G	0.0666	0.0666	-0.10758	0.0229884	3.57256e-06	0.0172826	0.0162122	0.286413	21.9001
genus Lachnospiraceae NK4A136 group	OSA	rs7616165	G	T	0.0368	0.0368	-0.230542	0.0483465	2.77389e-06	-0.0159526	0.0262424	0.543259	22.7389
genus Lachnospiraceae NK4A136 group	OSA	rs76193507	A	G	0.0567	0.0567	-0.22973	0.0499776	2.93089e-06	-0.0361922	0.0147593	0.0142001	21.1293
genus Lachnospiraceae NK4A136 group	OSA	rs7832116	A	G	0.1461	0.1461	-0.0714756	0.0151703	3.57084e-06	0.0209611	0.0123877	0.0906296	22.1987
genus Lachnospiraceae NK4A136 group	OSA	rs954878	A	G	0.4503	0.4503	-0.0520656	0.0109082	1.78201e-06	-0.016804	0.00858114	0.0502019	22.7822
genus Lachnospiraceae UCG001	OSA	rs12131224	C	T	0.1163	0.1163	0.117095	0.02591	7.39861e-06	0.0324382	0.0132865	0.0146292	20.4241
genus Lachnospiraceae UCG001	OSA	rs2050911	G	A	0.3042	0.3042	0.0751466	0.0153934	1.10647e-06	-0.0137244	0.00875834	0.117113	23.8314
genus Lachnospiraceae UCG001	OSA	rs2371284	C	T	0.7773	0.2227	0.0761893	0.0170127	7.55962e-06	-0.000949446	0.00985515	0.92325	20.0559
genus Lachnospiraceae UCG001	OSA	rs437876	T	C	0.3728	0.3728	0.0784637	0.0144768	7.16556e-08	0.0073145	0.00870318	0.400662	29.376
genus Lachnospiraceae UCG001	OSA	rs4981345	T	C	0.3509	0.3509	-0.0681973	0.0149831	6.08597e-06	0.0136738	0.00881731	0.120951	20.7172
genus Lachnospiraceae UCG001	OSA	rs573933	T	C	0.1024	0.1024	-0.107898	0.0232346	3.10506e-06	0.00388712	0.0134435	0.772471	21.5653
genus Lachnospiraceae UCG001	OSA	rs62496417	T	G	0.2714	0.2714	-0.0748504	0.0165681	5.87503e-06	-0.00942964	0.0100561	0.348396	20.41
genus Lachnospiraceae UCG001	OSA	rs7341608	T	C	0.1899	0.1899	-0.0784757	0.0177648	9.48135e-06	-0.00922053	0.0121941	0.44956	19.5142
genus Lachnospiraceae UCG001	OSA	rs74034332	G	A	0.0457	0.0457	0.168045	0.0382637	3.3335e-06	0.0311895	0.0171898	0.0696129	19.2876
genus Lachnospiraceae UCG001	OSA	rs78848836	A	G	0.0835	0.0835	-0.118868	0.0259753	3.38174e-06	0.00746457	0.0135973	0.583022	20.9415
genus Lachnospiraceae UCG001	OSA	rs8104225	A	G	0.1491	0.1491	0.0892098	0.0197665	8.04211e-06	-0.0142238	0.0100782	0.158142	20.3688
genus Lachnospiraceae UCG001	OSA	rs9403580	C	T	0.1093	0.1093	0.107801	0.0229777	3.46785e-06	-0.00179245	0.0122872	0.884017	22.0106
genus Lachnospiraceae UCG001	OSA	rs985416	T	C	0.7942	0.2058	-0.0970258	0.0181807	1.45589e-07	0.0131662	0.0107776	0.221849	28.4809
genus Lachnospiraceae UCG004	OSA	rs11128180	A	G	0.2237	0.2237	0.0648288	0.0140126	4.51742e-06	-0.00604497	0.00977947	0.53649	21.4042
genus Lachnospiraceae UCG004	OSA	rs12072562	T	C	0.0517	0.0517	0.133104	0.0303566	7.07375e-06	0.00249317	0.0212711	0.906694	19.2254
genus Lachnospiraceae UCG004	OSA	rs12673420	G	A	0.4414	0.4414	0.0554351	0.0118375	2.98078e-06	0.0115505	0.0082684	0.16243	21.9306
genus Lachnospiraceae UCG004	OSA	rs12747809	A	G	0.66	0.34	0.062197	0.0125685	8.64868e-07	0.00625178	0.00919302	0.496468	24.4891
genus Lachnospiraceae UCG004	OSA	rs12894272	G	A	0.6998	0.3002	-0.0579792	0.0125229	4.3395e-06	0.0134924	0.00873867	0.122591	21.4355
genus Lachnospiraceae UCG004	OSA	rs233486	G	A	0.8757	0.1243	0.0799088	0.017766	6.28463e-06	0.0122271	0.0119185	0.304941	20.2307
genus Lachnospiraceae UCG004	OSA	rs2444793	T	C	0.5298	0.4702	0.0542433	0.0118188	4.77079e-06	0.00830717	0.00847901	0.327217	21.0642
genus Lachnospiraceae UCG004	OSA	rs2726805	A	G	0.4085	0.4085	0.0548397	0.0120844	6.30406e-06	-0.00339144	0.00837128	0.685384	20.594
genus Lachnospiraceae UCG004	OSA	rs2882478	G	A	0.4553	0.4553	-0.0577091	0.0118338	1.20812e-06	-0.00690167	0.00832958	0.407347	23.7815
genus Lachnospiraceae UCG004	OSA	rs35182105	A	G	0.0726	0.0726	-0.109724	0.024221	4.86508e-06	0.03256	0.0182679	0.0746896	20.522
genus Lachnospiraceae UCG004	OSA	rs6656451	T	C	0.5606	0.4394	0.05436	0.011947	5.56775e-06	0.0257594	0.00828878	0.00188525	20.7034
genus Lachnospiraceae UCG004	OSA	rs7629954	A	G	0.0686	0.0686	0.108441	0.023825	5.77218e-06	0.0179426	0.0199847	0.369284	20.7167
class Melainabacteria	OSA	rs10148250	A	G	0.5437	0.4563	-0.0861928	0.0193381	8.67142e-06	-0.00200009	0.0086055	0.816212	19.8662
class Melainabacteria	OSA	rs10738747	A	G	0.504	0.496	-0.0814624	0.0184409	9.95795e-06	0.00321961	0.00836357	0.700269	19.5142
class Melainabacteria	OSA	rs11150282	T	C	0.3211	0.3211	0.0989487	0.0196972	6.02893e-07	0.00290314	0.00864679	0.73706	25.2355
class Melainabacteria	OSA	rs113884518	T	C	0.0487	0.0487	-0.205352	0.0454982	8.05675e-06	0.000543656	0.0267065	0.983759	20.3709
class Melainabacteria	OSA	rs28678345	T	C	0.0467	0.0467	0.214848	0.0470878	6.69083e-06	-0.00755747	0.0193019	0.695397	20.8183
class Melainabacteria	OSA	rs367480	A	G	0.5726	0.4274	0.083758	0.0185796	8.19917e-06	0.0187093	0.00865967	0.0307341	20.3226
class Melainabacteria	OSA	rs4129395	G	A	0.4264	0.4264	0.0896187	0.0185106	1.48057e-06	0.00482188	0.0082781	0.56024	23.4399
class Melainabacteria	OSA	rs789069	A	C	0.172	0.172	-0.103539	0.0234287	6.84636e-06	0.00996733	0.0118968	0.402135	19.5304
class Melainabacteria	OSA	rs79790072	T	C	0.0567	0.0567	0.226722	0.0487841	3.29011e-06	0.00533838	0.0240594	0.824405	21.5989
class Melainabacteria	OSA	rs9864379	T	C	0.1133	0.1133	-0.159735	0.0292553	5.36056e-08	-0.00982604	0.0116802	0.400205	29.812
genus Lachnospiraceae UCG008	OSA	rs10741777	T	C	0.2614	0.2614	-0.0973842	0.0194791	7.68652e-07	0.0177667	0.0089523	0.04719	24.9942
genus Lachnospiraceae UCG008	OSA	rs10793103	T	C	0.6958	0.3042	-0.0974344	0.0181279	9.34932e-08	-0.0141816	0.00833214	0.0887483	28.8888
genus Lachnospiraceae UCG008	OSA	rs10801803	G	A	0.162	0.162	-0.117029	0.0243085	1.4003e-06	0.0133135	0.0118105	0.25963	23.1777
genus Lachnospiraceae UCG008	OSA	rs13024781	T	C	0.503	0.497	-0.0798769	0.0168846	2.29166e-06	0.0176305	0.00830483	0.0337598	22.38
genus Lachnospiraceae UCG008	OSA	rs57091572	A	G	0.1402	0.1402	-0.110443	0.0235801	2.85825e-06	0.0055548	0.0122469	0.650139	21.9374
genus Lachnospiraceae UCG008	OSA	rs61944774	A	G	0.0577	0.0577	0.179838	0.0393797	6.34118e-06	-0.0150166	0.0186031	0.419544	20.8554
genus Lachnospiraceae UCG008	OSA	rs62277846	C	T	0.2356	0.2356	0.102292	0.0212319	1.58891e-06	0.00540642	0.0105005	0.606641	23.2116
genus Lachnospiraceae UCG008	OSA	rs67078837	T	C	0.4583	0.4583	-0.0845848	0.0170693	7.68192e-07	-0.00316137	0.00839424	0.706462	24.5558
genus Lachnospiraceae UCG008	OSA	rs75356640	G	A	0.0885	0.0885	0.136523	0.0303128	9.83196e-06	-0.0268975	0.0126704	0.033766	20.2843
genus Lachnospiraceae UCG008	OSA	rs955844	A	C	0.1998	0.1998	0.112064	0.0228369	1.80992e-06	0.00233527	0.0118999	0.84442	24.0801
genus Lachnospiraceae UCG010	OSA	rs10414815	C	T	0.8807	0.1193	-0.10453	0.0230253	4.23975e-06	0.0292975	0.0199712	0.14238	20.6097
genus Lachnospiraceae UCG010	OSA	rs11192447	A	G	0.0746	0.0746	0.126592	0.024345	4.68954e-07	0.0163394	0.0190369	0.390726	27.0391
genus Lachnospiraceae UCG010	OSA	rs12346653	C	T	0.2744	0.2744	0.0657686	0.0139569	2.70321e-06	0.00154916	0.0101887	0.87915	22.2054
genus Lachnospiraceae UCG010	OSA	rs17730011	G	A	0.2187	0.2187	-0.0702357	0.015706	7.84603e-06	-0.00605228	0.0101262	0.550051	19.9979
genus Lachnospiraceae UCG010	OSA	rs2833528	T	C	0.6392	0.3608	0.0562148	0.0127763	9.91996e-06	-0.0204651	0.00857326	0.0169824	19.3594
genus Lachnospiraceae UCG010	OSA	rs336138	G	T	0.163	0.163	0.0779543	0.0171865	7.48411e-06	0.00774573	0.0129281	0.549079	20.5734
genus Lachnospiraceae UCG010	OSA	rs4576377	C	A	0.6163	0.3837	0.0572001	0.0127043	7.63062e-06	-0.00369337	0.00859058	0.667244	20.2718
genus Lachnospiraceae UCG010	OSA	rs72894957	G	A	0.0477	0.0477	0.222263	0.0486425	5.68434e-06	0.0235005	0.0276426	0.395238	20.8787
genus Lachnospiraceae UCG010	OSA	rs74315802	G	T	0.1213	0.1213	0.0867262	0.0183477	3.19007e-06	0.00860827	0.0108013	0.425471	22.3428
genus Lachnospiraceae UCG010	OSA	rs9981767	A	C	0.3161	0.3161	0.0655062	0.0131994	9.96369e-07	0.00338967	0.00951538	0.721667	24.6295
genus Lactobacillus	OSA	rs12693845	C	T	0.3569	0.3569	-0.0805447	0.0177429	8.96314e-06	0.0033217	0.00853814	0.697244	20.6075
genus Lactobacillus	OSA	rs16861661	G	A	0.0497	0.0497	-0.183147	0.038148	1.27809e-06	0.00979494	0.0168122	0.560157	23.0492
genus Lactobacillus	OSA	rs62314653	C	A	0.0626	0.0626	0.187692	0.0394585	2.24383e-06	0.0132767	0.0175376	0.449028	22.6261
genus Lactobacillus	OSA	rs7399658	G	A	0.2157	0.2157	-0.107134	0.0221883	3.12097e-06	-0.00360547	0.0108009	0.738521	23.3135
genus Lactobacillus	OSA	rs768253	T	G	0.3907	0.3907	-0.079195	0.0171791	4.24766e-06	-0.00219776	0.00833366	0.791996	21.2518
genus Lactobacillus	OSA	rs77478751	A	G	0.0537	0.0537	-0.219886	0.0475759	7.32706e-06	-0.00896573	0.0129303	0.488065	21.361
genus Lactobacillus	OSA	rs921925	A	C	0.2624	0.2624	0.0985077	0.0203229	9.71673e-07	0.00382657	0.0101038	0.704891	23.4947
genus Lactococcus	OSA	rs10417872	G	T	0.7416	0.2584	-0.118306	0.024522	1.28677e-06	-0.000466798	0.00915513	0.959335	23.2756
genus Lactococcus	OSA	rs123059	C	T	0.7783	0.2217	0.13671	0.0274694	1.26561e-06	0.0144074	0.0100451	0.151496	24.7686
genus Lactococcus	OSA	rs12621813	G	A	0.2823	0.2823	0.108423	0.0239978	6.6083e-06	0.0258856	0.00935502	0.00565705	20.4127
genus Lactococcus	OSA	rs17168302	G	A	0.0656	0.0656	0.191857	0.0424761	6.28608e-06	-0.00448069	0.0134652	0.739316	20.4017
genus Lactococcus	OSA	rs2293361	C	T	0.0646	0.0646	-0.199221	0.0430969	1.39592e-06	0.0135718	0.018436	0.461636	21.3687
genus Lactococcus	OSA	rs4766997	C	T	0.2962	0.2962	0.114599	0.023839	2.06144e-06	-0.0064065	0.00836551	0.443781	23.1092
genus Lactococcus	OSA	rs55910161	C	T	0.1352	0.1352	0.146426	0.0307367	2.36211e-06	0.00846232	0.0132003	0.521477	22.6946
genus Lactococcus	OSA	rs6674304	C	T	0.0686	0.0686	0.200758	0.0442121	6.1776e-06	0.0375325	0.0216763	0.0833624	20.6188
genus Marvinbryantia	OSA	rs11620597	T	C	0.0527	0.0527	0.119479	0.0271688	7.80171e-06	0.0542109	0.0266035	0.0415767	19.3394
genus Marvinbryantia	OSA	rs1187983	C	T	0.1223	0.1223	-0.0935456	0.0193174	2.02428e-06	0.0101365	0.0135565	0.454627	23.4504
genus Marvinbryantia	OSA	rs146541147	G	A	0.0706	0.0706	0.118845	0.0268423	6.86294e-06	-0.0216852	0.0230095	0.345965	19.603
genus Marvinbryantia	OSA	rs2724813	G	A	0.7992	0.2008	0.0840769	0.0167551	6.28449e-07	-0.00911213	0.00972309	0.348674	25.1802
genus Marvinbryantia	OSA	rs2842896	C	T	0.5278	0.4722	-0.0649396	0.0131146	7.25371e-07	-0.00388334	0.00844917	0.645795	24.5194
genus Marvinbryantia	OSA	rs2863363	G	A	0.6322	0.3678	-0.0634861	0.0136323	3.11279e-06	-0.00844551	0.0096167	0.379828	21.688
genus Marvinbryantia	OSA	rs3125832	A	C	0.2624	0.2624	0.0679323	0.015012	5.02736e-06	0.0110724	0.00991881	0.264294	20.4774
genus Marvinbryantia	OSA	rs61884471	G	A	0.0845	0.0845	0.124426	0.0248431	1.01163e-06	0.00779039	0.0132532	0.556657	25.0848
genus Marvinbryantia	OSA	rs72948274	A	C	0.0577	0.0577	-0.126354	0.0272212	3.25912e-06	0.0097097	0.0169704	0.567215	21.5458
genus Marvinbryantia	OSA	rs8006832	G	T	0.1113	0.1113	-0.0952415	0.0216699	6.58082e-06	-0.015452	0.0142823	0.279299	19.317
genus Methanobrevibacter	OSA	rs10202904	G	T	0.5328	0.4672	0.112811	0.0239106	3.08546e-06	0.000383795	0.00844935	0.96377	22.2598
genus Methanobrevibacter	OSA	rs1334944	T	C	0.2853	0.2853	0.115197	0.0255492	7.61377e-06	0.00961728	0.00923051	0.297458	20.3295
genus Methanobrevibacter	OSA	rs4802933	G	A	0.8221	0.1779	0.135628	0.0308139	9.73823e-06	-0.0154755	0.00982663	0.115289	19.3734
genus Methanobrevibacter	OSA	rs6776814	T	C	0.0895	0.0895	-0.188956	0.0419905	8.04896e-06	-0.0668598	0.0296696	0.0242293	20.2497
genus Methanobrevibacter	OSA	rs76029318	T	C	0.0646	0.0646	0.222849	0.0454319	1.07552e-06	-0.00852153	0.0170146	0.616487	24.0602
genus Methanobrevibacter	OSA	rs894996	C	A	0.0716	0.0716	0.214213	0.0456045	3.81566e-06	-0.0098202	0.0161605	0.543408	22.0636
genus Odoribacter	OSA	rs10093869	A	G	0.3757	0.3757	-0.0577795	0.0125389	3.67443e-06	-0.00595763	0.00839588	0.477958	21.2338
genus Odoribacter	OSA	rs10423795	T	C	0.5934	0.4066	-0.0550695	0.0121164	6.5793e-06	-0.0193007	0.0085325	0.0236957	20.6574
genus Odoribacter	OSA	rs28417404	A	G	0.169	0.169	-0.0726896	0.0161372	3.68036e-06	-0.00216497	0.0140371	0.877427	20.2903
genus Odoribacter	OSA	rs4793970	A	G	0.3012	0.3012	-0.0576329	0.0129154	6.02698e-06	0.00475651	0.00863659	0.581812	19.9125
genus Odoribacter	OSA	rs6856150	A	G	0.8817	0.1183	-0.0881922	0.0194146	6.05954e-06	-0.00252871	0.012579	0.840678	20.635
genus Odoribacter	OSA	rs74553962	T	G	0.0626	0.0626	0.121449	0.0264106	9.48681e-06	-0.0183047	0.0157075	0.243879	21.1462
genus Odoribacter	OSA	rs77779484	G	A	0.0586	0.0586	-0.133489	0.0268526	6.56251e-07	0.0108941	0.0173369	0.529755	24.7126
genus Olsenella	OSA	rs1035588	A	G	0.3827	0.3827	-0.108148	0.0236848	4.85501e-06	-0.00563989	0.00859071	0.511496	20.8496
genus Olsenella	OSA	rs17148768	G	A	0.2117	0.2117	0.140434	0.0295602	2.19842e-06	0.0124581	0.0111136	0.262297	22.5699
genus Olsenella	OSA	rs2759329	A	G	0.66	0.34	0.111131	0.0237218	3.43202e-06	-0.00701489	0.00857654	0.413405	21.947
genus Olsenella	OSA	rs35225860	A	G	0.0567	0.0567	-0.223604	0.0482391	3.87044e-06	0.0277604	0.0211001	0.188291	21.4863
genus Olsenella	OSA	rs61090148	A	G	0.4225	0.4225	-0.104783	0.0231343	6.43724e-06	0.00213119	0.00836095	0.798801	20.5149
genus Olsenella	OSA	rs62112538	C	T	0.0805	0.0805	-0.19943	0.0407033	1.1882e-06	0.00995216	0.0133408	0.455671	24.0061
genus Olsenella	OSA	rs72691585	C	A	0.0686	0.0686	-0.249079	0.0520814	2.95291e-06	0.00362709	0.012174	0.76575	22.8723
genus Olsenella	OSA	rs7540303	C	T	0.4215	0.4215	0.108044	0.023638	5.32023e-06	0.00220787	0.0085728	0.796759	20.892
genus Olsenella	OSA	rs8066522	A	G	0.6531	0.3469	0.106529	0.0240379	9.70085e-06	-0.00293094	0.00882288	0.73974	19.6401
genus Olsenella	OSA	rs9460691	C	A	0.2167	0.2167	0.119966	0.0268645	7.2835e-06	0.00891325	0.0105492	0.398155	19.9415
genus Oscillibacter	OSA	rs11627628	T	C	0.0726	0.0726	0.143961	0.0290223	1.00921e-06	0.00766763	0.0156859	0.624967	24.6052
genus Oscillibacter	OSA	rs11990279	T	C	0.2396	0.2396	-0.0824934	0.0180457	4.94299e-06	-0.0207695	0.0103516	0.0448146	20.8973
genus Oscillibacter	OSA	rs12649930	T	G	0.0944	0.0944	0.121589	0.0259612	4.09383e-06	-0.00221527	0.0136997	0.871541	21.9351
genus Oscillibacter	OSA	rs133832	A	C	0.3131	0.3131	-0.0795527	0.0162411	1.1472e-06	-0.000588068	0.009211	0.949094	23.9927
genus Oscillibacter	OSA	rs16934185	A	G	0.1044	0.1044	-0.129568	0.028157	4.38036e-06	-0.0200011	0.0136503	0.142852	21.175
genus Oscillibacter	OSA	rs234108	A	G	0.4801	0.4801	0.0749553	0.0152632	9.16326e-07	0.0113205	0.00844161	0.179907	24.1165
genus Oscillibacter	OSA	rs36095275	C	T	0.3618	0.3618	-0.0752368	0.0156861	1.39627e-06	-0.00428593	0.00842717	0.611043	23.0054
genus Oscillibacter	OSA	rs4506202	G	A	0.4841	0.4841	0.0711323	0.0152261	3.20826e-06	-0.0106067	0.00831907	0.202315	21.8251
genus Oscillibacter	OSA	rs61883564	A	G	0.1243	0.1243	-0.101351	0.0221016	3.38712e-06	-0.0209016	0.0120475	0.0827523	21.0285
genus Oscillibacter	OSA	rs75453768	G	T	0.0865	0.0865	0.12212	0.0268629	5.34737e-06	-0.000664752	0.0139752	0.962062	20.6665
genus Oscillibacter	OSA	rs761240	G	T	0.9334	0.0666	0.17664	0.0388812	2.0384e-06	0.0186135	0.0195605	0.341308	20.6395
genus Oscillibacter	OSA	rs9393920	G	A	0.5646	0.4354	0.0744662	0.0151081	9.92247e-07	-0.019187	0.00851103	0.024173	24.294
class Methanobacteria	OSA	rs10202904	G	T	0.5328	0.4672	0.121754	0.0235357	3.01432e-07	0.000383795	0.00844935	0.96377	26.7616
class Methanobacteria	OSA	rs10424197	A	G	0.675	0.325	0.111274	0.0247517	9.27897e-06	0.00269103	0.00955081	0.778128	20.2105
class Methanobacteria	OSA	rs4257531	G	A	0.1143	0.1143	0.164498	0.0364959	7.44338e-06	-0.0159684	0.0135479	0.238533	20.3158
class Methanobacteria	OSA	rs6508769	C	T	0.835	0.165	-0.153519	0.0344519	8.22527e-06	0.00905132	0.0116895	0.438746	19.8563
class Methanobacteria	OSA	rs6776814	T	C	0.0895	0.0895	-0.199566	0.0411825	1.63061e-06	-0.0668598	0.0296696	0.0242293	23.4827
class Methanobacteria	OSA	rs73068003	G	T	0.1223	0.1223	-0.15814	0.0351803	8.44578e-06	0.00223152	0.0140304	0.873631	20.2062
class Methanobacteria	OSA	rs73457410	A	G	0.0666	0.0666	0.21534	0.0436695	1.40854e-06	-0.00821235	0.0169298	0.627617	24.316
class Methanobacteria	OSA	rs75208022	C	T	0.0765	0.0765	-0.227245	0.048763	5.92107e-06	0.00403771	0.0141345	0.775136	21.7174
class Methanobacteria	OSA	rs894996	C	A	0.0716	0.0716	0.216999	0.0449076	1.87556e-06	-0.0098202	0.0161605	0.543408	23.3494
genus Oscillospira	OSA	rs12206468	G	A	0.0636	0.0636	-0.133016	0.0269733	1.04222e-06	0.0043504	0.0155372	0.779478	24.3187
genus Oscillospira	OSA	rs12925026	T	C	0.0726	0.0726	0.13559	0.030678	9.31022e-06	0.0168851	0.01789	0.345256	19.5345
genus Oscillospira	OSA	rs1954532	C	T	0.7913	0.2087	0.0826246	0.0175252	2.26772e-06	-0.0143704	0.0103702	0.165828	22.2276
genus Oscillospira	OSA	rs28889936	A	C	0.1083	0.1083	0.114051	0.0252838	3.36589e-06	-0.00875536	0.0140567	0.533375	20.3476
genus Oscillospira	OSA	rs62422654	C	T	0.1471	0.1471	0.0898456	0.0198088	6.46755e-06	0.00789065	0.0101906	0.438752	20.572
genus Oscillospira	OSA	rs72866977	A	C	0.0696	0.0696	-0.130569	0.0281674	5.62704e-06	0.0266082	0.0154205	0.0844365	21.4875
genus Oscillospira	OSA	rs751183	C	T	0.7545	0.2455	0.0774322	0.0172216	6.85125e-06	0.00519232	0.0107166	0.628022	20.216
genus Oscillospira	OSA	rs8076323	A	G	0.2575	0.2575	0.0715392	0.0156539	5.61319e-06	-0.00158467	0.00881749	0.857374	20.8854
genus Oxalobacter	OSA	rs10464997	G	A	0.1531	0.1531	0.137691	0.0294804	3.29754e-06	-0.00432323	0.010674	0.685458	21.8145
genus Oxalobacter	OSA	rs11108500	A	G	0.0765	0.0765	-0.199099	0.0427327	3.74283e-06	-0.0326547	0.014824	0.0276077	21.7079
genus Oxalobacter	OSA	rs111966731	T	C	0.0716	0.0716	0.213114	0.047162	7.29861e-06	0.0117422	0.0148198	0.428165	20.4192
genus Oxalobacter	OSA	rs12002250	A	C	0.0596	0.0596	0.217122	0.0466317	1.41504e-06	2.36871e-05	0.0207469	0.999089	21.6793
genus Oxalobacter	OSA	rs1569853	T	C	0.1382	0.1382	-0.138078	0.0296981	3.64502e-06	0.00791751	0.0127025	0.533086	21.6168
genus Oxalobacter	OSA	rs36057338	G	T	0.0755	0.0755	0.207847	0.0421439	8.79812e-07	-0.00267719	0.023123	0.907827	24.3231
genus Oxalobacter	OSA	rs3862635	C	T	0.0785	0.0785	-0.172142	0.0394026	9.18692e-06	-0.00118127	0.0144497	0.934845	19.0864
genus Oxalobacter	OSA	rs4428215	G	A	0.2604	0.2604	0.130293	0.0242237	7.51069e-08	0.0117315	0.00950026	0.216882	28.9309
genus Oxalobacter	OSA	rs6000536	C	T	0.2107	0.2107	-0.130992	0.0253804	2.06054e-07	-0.00063585	0.0111061	0.954344	26.6374
genus Oxalobacter	OSA	rs6993398	G	A	0.1531	0.1531	0.127217	0.0278855	7.12771e-06	0.0126623	0.0106635	0.235055	20.8129
genus Oxalobacter	OSA	rs736744	T	C	0.5845	0.4155	-0.117882	0.0211262	2.57472e-08	0.0026729	0.00836676	0.749373	31.1352
genus Parabacteroides	OSA	rs115602804	G	A	0.0666	0.0666	0.10308	0.0222736	1.93059e-06	0.0149861	0.0134501	0.265192	21.4175
genus Parabacteroides	OSA	rs4236095	A	G	0.8748	0.1252	-0.0761961	0.0157042	1.93143e-06	-0.0225705	0.0136949	0.0993322	23.5415
genus Parabacteroides	OSA	rs60884758	C	T	0.165	0.165	-0.0702667	0.0142249	5.7069e-07	0.0164543	0.0108344	0.128835	24.4006
genus Parabacteroides	OSA	rs6657302	T	C	0.0517	0.0517	-0.10452	0.0225521	9.75708e-06	-0.0137392	0.0170945	0.42156	21.4795
genus Parabacteroides	OSA	rs7298818	C	T	0.0765	0.0765	0.0888832	0.0200902	8.53631e-06	0.0193848	0.0137216	0.157736	19.5736
genus Paraprevotella	OSA	rs10842464	C	T	0.5815	0.4185	0.0758215	0.0172568	6.59721e-06	-0.0147659	0.00905115	0.102809	19.3048
genus Paraprevotella	OSA	rs140997932	T	C	0.0646	0.0646	-0.162376	0.0354178	2.1112e-06	0.0177928	0.0180638	0.324624	21.0184
genus Paraprevotella	OSA	rs145020347	A	G	0.1392	0.1392	-0.12465	0.0262323	4.03005e-06	-0.0114794	0.0116966	0.326381	22.5794
genus Paraprevotella	OSA	rs17109926	A	G	0.1879	0.1879	-0.0988335	0.0216172	6.75274e-06	0.00723528	0.00930631	0.436888	20.903
genus Paraprevotella	OSA	rs17785622	A	G	0.0596	0.0596	0.248065	0.0524304	1.92659e-06	-0.0130367	0.0216444	0.546964	22.3854
genus Paraprevotella	OSA	rs2081023	A	G	0.1024	0.1024	-0.122561	0.0236507	2.63797e-07	-0.000107152	0.0119089	0.992821	26.8545
genus Paraprevotella	OSA	rs3008582	T	C	0.1322	0.1322	0.10572	0.0227246	4.35993e-06	-0.00643075	0.0105332	0.541517	21.6432
genus Paraprevotella	OSA	rs3801748	G	A	0.3459	0.3459	0.0779721	0.0171691	5.20176e-06	0.00154676	0.00860948	0.857421	20.6245
genus Paraprevotella	OSA	rs4756632	G	T	0.0934	0.0934	-0.138905	0.0289897	3.81751e-06	0.00886982	0.0122726	0.469844	22.9588
genus Paraprevotella	OSA	rs4767113	C	T	0.2873	0.2873	0.0882466	0.018382	2.14358e-06	0.0074497	0.00884463	0.399628	23.0468
genus Paraprevotella	OSA	rs7240324	T	G	0.1909	0.1909	-0.10229	0.0226948	5.95895e-06	-0.0022131	0.00958985	0.817489	20.3149
genus Paraprevotella	OSA	rs9602779	A	C	0.173	0.173	-0.106692	0.0220264	6.9274e-07	-0.00520019	0.00965296	0.590084	23.4626
genus Paraprevotella	OSA	rs9900242	A	G	0.3608	0.3608	-0.0852967	0.0175212	1.14067e-06	-0.0129349	0.00871628	0.13781	23.6994
genus Parasutterella	OSA	rs10899911	A	G	0.2724	0.2724	-0.0717102	0.0148151	1.15271e-06	0.0152299	0.00978169	0.119476	23.4289
genus Parasutterella	OSA	rs11715853	G	A	0.3141	0.3141	-0.0662952	0.0146114	6.22917e-06	0.004259	0.0090825	0.639124	20.5864
genus Parasutterella	OSA	rs2090816	C	A	0.8429	0.1571	-0.0840967	0.0177315	2.89714e-06	-0.021997	0.0107732	0.041169	22.494
genus Parasutterella	OSA	rs35055552	T	C	0.0775	0.0775	0.109554	0.0235433	3.3485e-06	-8.76243e-05	0.0120359	0.994191	21.6532
genus Parasutterella	OSA	rs55877868	A	C	0.0964	0.0964	-0.104458	0.0228089	2.87071e-06	-0.0301426	0.013804	0.0289908	20.9737
genus Parasutterella	OSA	rs62273907	A	G	0.0497	0.0497	0.229468	0.0502262	5.88383e-06	0.00331539	0.0165329	0.841064	20.8729
genus Parasutterella	OSA	rs6809952	G	A	0.2734	0.2734	-0.0684957	0.0150892	8.13355e-06	0.0120948	0.00941448	0.198898	20.606
genus Parasutterella	OSA	rs6828768	C	T	0.5	0.5	0.0636852	0.0132645	1.78328e-06	-0.00206911	0.00828607	0.802812	23.0513
genus Parasutterella	OSA	rs7303158	C	T	0.4423	0.4423	0.0646859	0.0134256	1.32776e-06	0.0142839	0.00830513	0.0854516	23.2141
genus Parasutterella	OSA	rs7572229	A	G	0.5099	0.4901	-0.066273	0.0132736	6.31699e-07	0.0117657	0.00831636	0.157136	24.9285
genus Parasutterella	OSA	rs78383039	T	C	0.0666	0.0666	-0.146315	0.0297119	1.57438e-06	-0.00190384	0.0210298	0.927865	24.2503
genus Parasutterella	OSA	rs8039785	G	T	0.5477	0.4523	-0.0618345	0.0133	3.62093e-06	-0.0174042	0.00827457	0.0354364	21.6152
genus Parasutterella	OSA	rs823424	G	A	0.2097	0.2097	-0.0713448	0.0156958	4.95291e-06	-0.00368736	0.00951572	0.698385	20.6613
genus Peptococcus	OSA	rs10031059	C	T	0.7793	0.2207	0.121167	0.0225844	1.23637e-07	-0.0198869	0.00974268	0.0412297	28.784
genus Peptococcus	OSA	rs11001941	G	A	0.0676	0.0676	-0.195611	0.0392217	1.32859e-06	-0.0264708	0.0147435	0.0725872	24.8733
genus Peptococcus	OSA	rs12069354	C	T	0.0666	0.0666	0.16763	0.0379501	9.28346e-06	0.00486863	0.0170386	0.775077	19.5109
genus Peptococcus	OSA	rs2054133	A	G	0.5258	0.4742	-0.0895433	0.0188332	2.14166e-06	-0.000117669	0.00868452	0.98919	22.6057
genus Peptococcus	OSA	rs36121075	A	G	0.1282	0.1282	-0.14067	0.030628	6.98715e-06	-0.00498564	0.0111067	0.653513	21.0943
genus Peptococcus	OSA	rs413827	G	A	0.2127	0.2127	0.110229	0.0237523	3.30088e-06	0.00465762	0.00969089	0.630787	21.5368
genus Peptococcus	OSA	rs5770862	T	C	0.0666	0.0666	0.162018	0.0356813	3.21959e-06	-0.01579	0.01432	0.270177	20.6179
genus Peptococcus	OSA	rs6918730	A	G	0.9026	0.0974	-0.135311	0.0289742	1.14731e-06	0.0377262	0.0173196	0.029388	21.8094
genus Peptococcus	OSA	rs7033353	G	T	0.5805	0.4195	-0.090152	0.018995	2.21958e-06	-0.0192124	0.0082999	0.0206253	22.5254
genus Peptococcus	OSA	rs72850165	T	C	0.1083	0.1083	-0.134304	0.0300423	5.74156e-06	-0.00398355	0.0155298	0.797557	19.9853
genus Peptococcus	OSA	rs74592222	G	A	0.1173	0.1173	0.137957	0.0302965	8.55342e-06	-0.0172509	0.0129877	0.184094	20.7349
genus Peptococcus	OSA	rs77681628	C	T	0.0586	0.0586	0.200307	0.0387328	2.68838e-07	0.00550233	0.0152089	0.717515	26.7445
genus Phascolarctobacterium	OSA	rs12618201	A	G	0.3469	0.3469	0.0641657	0.0138202	3.37699e-06	-0.0071124	0.00833355	0.393401	21.5564
genus Phascolarctobacterium	OSA	rs1264476	G	T	0.8002	0.1998	-0.0767335	0.0166041	4.29566e-06	0.0124663	0.0105956	0.239373	21.357
genus Phascolarctobacterium	OSA	rs56069061	G	A	0.1014	0.1014	-0.111306	0.0230694	1.87176e-06	0.00367527	0.0165999	0.824779	23.279
genus Phascolarctobacterium	OSA	rs56157888	A	C	0.17	0.17	0.0954864	0.0193976	1.08505e-06	-0.00538157	0.010003	0.590582	24.2319
genus Phascolarctobacterium	OSA	rs74540770	G	A	0.0646	0.0646	-0.121014	0.0258621	3.60272e-06	-0.00511104	0.0153263	0.738771	21.8949
genus Phascolarctobacterium	OSA	rs75882962	T	C	0.167	0.167	0.0968661	0.0190575	3.18985e-07	0.00448011	0.0125115	0.720284	25.8352
genus Phascolarctobacterium	OSA	rs7982713	G	A	0.2286	0.2286	0.0726921	0.0163201	9.72165e-06	0.00452487	0.00925019	0.624725	19.8394
genus Prevotella7	OSA	rs118038478	A	G	0.0755	0.0755	0.205676	0.0468917	7.85416e-06	0.00386578	0.0163022	0.812555	19.2387
genus Prevotella7	OSA	rs12124567	A	G	0.2624	0.2624	-0.121281	0.0275017	9.48986e-06	-0.00685715	0.0103842	0.509032	19.4476
genus Prevotella7	OSA	rs12195431	T	C	0.0785	0.0785	0.196528	0.0442322	8.72811e-06	0.00120966	0.014032	0.931302	19.7411
genus Prevotella7	OSA	rs2240542	C	T	0.2575	0.2575	0.12085	0.0261776	4.8415e-06	0.00696082	0.00938475	0.45826	21.3125
genus Prevotella7	OSA	rs2918132	T	C	0.6322	0.3678	0.114648	0.0254916	6.42407e-06	-0.00379687	0.0085598	0.657354	20.2273
genus Prevotella7	OSA	rs430270	A	C	0.2008	0.2008	0.139155	0.0297055	2.86847e-06	-0.0108302	0.0105587	0.305025	21.9444
genus Prevotella7	OSA	rs57404562	C	A	0.1799	0.1799	0.155486	0.0316057	6.2157e-07	-0.0138227	0.0123051	0.261297	24.202
genus Prevotella7	OSA	rs79263163	A	C	0.1849	0.1849	-0.143982	0.031501	7.51052e-06	-0.00889659	0.0103169	0.388506	20.8914
genus Prevotella7	OSA	rs9426434	T	C	0.2734	0.2734	-0.123657	0.0278514	9.71717e-06	0.00276565	0.008724	0.751232	19.7126
genus Prevotella7	OSA	rs9608249	A	G	0.171	0.171	-0.158213	0.0336317	2.06685e-06	-0.00417308	0.0131224	0.750476	22.1303
genus Prevotella7	OSA	rs9959718	G	A	0.2495	0.2495	0.133012	0.0275361	1.9006e-06	0.00342877	0.0102767	0.738647	23.3333
genus Prevotella9	OSA	rs111509883	T	C	0.0845	0.0845	0.171131	0.0347624	1.24388e-06	0.0150402	0.0133473	0.259812	24.2347
genus Prevotella9	OSA	rs11685699	C	T	0.0825	0.0825	-0.141357	0.0295665	2.02554e-06	-0.0166289	0.0155446	0.284729	22.8578
genus Prevotella9	OSA	rs117271932	A	G	0.0467	0.0467	0.208089	0.0440393	2.81722e-06	-0.00971018	0.0180021	0.589617	22.3263
genus Prevotella9	OSA	rs12648235	T	C	0.1571	0.1571	0.0785902	0.0177676	7.39078e-06	-0.00081361	0.00982169	0.93398	19.565
genus Prevotella9	OSA	rs1304512	G	A	0.2187	0.2187	0.0761593	0.0165885	5.29078e-06	-0.00475824	0.00932726	0.609951	21.0781
genus Prevotella9	OSA	rs2104588	C	T	0.8807	0.1193	-0.105558	0.023773	8.1298e-06	0.0148287	0.0179651	0.409133	19.7158
genus Prevotella9	OSA	rs2495052	A	G	0.1789	0.1789	0.0838978	0.0188523	8.9714e-06	-0.00491722	0.0116661	0.673392	19.8049
genus Prevotella9	OSA	rs2683313	G	A	0.6918	0.3082	0.0724576	0.0151603	1.68896e-06	-0.00252475	0.00891401	0.776996	22.843
genus Prevotella9	OSA	rs4968431	G	T	0.3638	0.3638	0.0640113	0.0144162	8.5844e-06	0.0147121	0.00861884	0.0878274	19.7157
genus Prevotella9	OSA	rs7237249	C	T	0.1352	0.1352	-0.0823764	0.0182126	8.93305e-06	0.0171937	0.0105472	0.103066	20.4579
genus Prevotella9	OSA	rs72815774	T	C	0.0706	0.0706	-0.176186	0.0393068	8.78294e-06	0.0157919	0.0176624	0.371271	20.0913
genus Prevotella9	OSA	rs746764	T	C	0.173	0.173	-0.0915771	0.0193245	2.04e-06	0.00427243	0.0101021	0.672349	22.4573
genus Prevotella9	OSA	rs7976209	T	C	0.167	0.167	-0.0870786	0.0197951	7.2835e-06	0.00768774	0.0114287	0.501157	19.3512
genus Prevotella9	OSA	rs9428102	A	G	0.2366	0.2366	-0.0778845	0.0176068	4.61732e-06	-0.00503132	0.0100226	0.61567	19.5678
genus Prevotella9	OSA	rs9613013	G	A	0.1451	0.1451	0.0917591	0.0202697	6.10408e-06	0.00999364	0.0126735	0.430378	20.4929
genus Rikenellaceae RC9 gut group	OSA	rs12501673	A	G	0.325	0.325	0.116395	0.0262253	6.28985e-06	0.0040599	0.00934982	0.664127	19.6983
genus Rikenellaceae RC9 gut group	OSA	rs17032291	T	C	0.1412	0.1412	-0.169579	0.0368251	6.60998e-06	0.0276017	0.012537	0.027693	21.2059
genus Rikenellaceae RC9 gut group	OSA	rs17582787	A	G	0.1292	0.1292	-0.157739	0.0339924	3.55378e-06	-0.00950405	0.0110962	0.391715	21.5335
genus Rikenellaceae RC9 gut group	OSA	rs2074881	T	C	0.1789	0.1789	-0.142236	0.032391	9.44778e-06	-0.0114881	0.0123446	0.352055	19.2828
genus Rikenellaceae RC9 gut group	OSA	rs2900503	T	G	0.829	0.171	0.172329	0.0326671	1.55282e-07	0.000271147	0.0112491	0.98077	27.8289
genus Rikenellaceae RC9 gut group	OSA	rs2998141	C	T	0.7783	0.2217	0.136346	0.0293073	4.42374e-06	0.01712	0.00979538	0.0805045	21.6438
genus Rikenellaceae RC9 gut group	OSA	rs4270579	A	G	0.6958	0.3042	0.118021	0.0271041	5.45645e-06	0.0125772	0.00886388	0.155921	18.9604
genus Rikenellaceae RC9 gut group	OSA	rs4717843	G	T	0.3618	0.3618	-0.119376	0.0260548	4.71726e-06	-0.0117902	0.00829589	0.155256	20.9922
genus Rikenellaceae RC9 gut group	OSA	rs7712231	A	G	0.165	0.165	0.156284	0.0350462	7.9704e-06	-0.00488609	0.0121936	0.688635	19.886
genus Rikenellaceae RC9 gut group	OSA	rs80309088	G	A	0.1292	0.1292	0.17405	0.0383423	4.55638e-06	0.029938	0.0127335	0.0187167	20.6059
genus Rikenellaceae RC9 gut group	OSA	rs9887954	G	A	0.4364	0.4364	-0.114849	0.0249013	4.80806e-06	-0.00513045	0.0084398	0.543262	21.2721
class Mollicutes	OSA	rs10108398	G	A	0.2913	0.2913	0.0769142	0.0153953	1.09001e-06	0.00299874	0.00926349	0.746153	24.9595
class Mollicutes	OSA	rs11890098	A	G	0.2555	0.2555	0.074438	0.0153389	9.56577e-07	0.00485917	0.00924748	0.599265	23.5505
class Mollicutes	OSA	rs12566890	T	G	0.0954	0.0954	-0.101147	0.0230978	3.65098e-06	-0.0180844	0.012348	0.14304	19.1763
class Mollicutes	OSA	rs17214486	C	A	0.4016	0.4016	0.06099	0.0135623	6.60861e-06	-0.00603712	0.00887678	0.49644	20.2232
class Mollicutes	OSA	rs2464826	A	C	0.1262	0.1262	0.0944239	0.0211806	8.39499e-06	-0.0140281	0.0131127	0.284706	19.8741
class Mollicutes	OSA	rs28537087	G	A	0.164	0.164	0.0820873	0.0188312	8.07402e-06	0.0139685	0.00963642	0.147183	19.0019
class Mollicutes	OSA	rs3768491	G	A	0.7137	0.2863	0.0681052	0.0149061	4.2335e-06	0.000790589	0.00910741	0.930825	20.8753
class Mollicutes	OSA	rs4885016	C	T	0.8429	0.1571	0.0819606	0.0181628	7.26993e-06	0.0110705	0.0121933	0.363921	20.3631
class Mollicutes	OSA	rs6043847	T	C	0.0696	0.0696	-0.114937	0.0248606	4.55481e-06	0.0113915	0.017638	0.518377	21.3745
class Mollicutes	OSA	rs72901605	T	C	0.1859	0.1859	-0.0841852	0.0178119	3.25792e-06	-0.0196051	0.0129707	0.130663	22.3383
class Mollicutes	OSA	rs74603314	T	C	0.0457	0.0457	0.221639	0.0462918	1.5569e-06	-0.0349874	0.0212469	0.0996185	22.9237
class Mollicutes	OSA	rs78169027	A	G	0.1083	0.1083	-0.108283	0.0237289	5.87611e-06	-0.00695333	0.0174561	0.690386	20.8241
genus Romboutsia	OSA	rs10279978	A	G	0.3479	0.3479	-0.0622202	0.0127675	1.17009e-06	-0.0125239	0.00892638	0.16061	23.7493
genus Romboutsia	OSA	rs11221428	T	C	0.1551	0.1551	-0.0726779	0.0158263	6.48649e-06	0.0117457	0.00984479	0.232837	21.0885
genus Romboutsia	OSA	rs16843578	C	T	0.0825	0.0825	-0.0875276	0.0196779	5.08124e-06	-0.0066547	0.0185716	0.720099	19.7848
genus Romboutsia	OSA	rs28603357	T	C	0.0636	0.0636	-0.214911	0.0474739	8.52236e-06	-0.0167819	0.0298219	0.573613	20.4931
genus Romboutsia	OSA	rs34302036	G	A	0.5855	0.4145	-0.0550261	0.0120835	5.87665e-06	0.00668221	0.00839018	0.425781	20.7373
genus Romboutsia	OSA	rs61841503	G	A	0.1372	0.1372	0.092888	0.0171454	3.99595e-08	0.0328623	0.0122257	0.00718886	29.3511
genus Romboutsia	OSA	rs62504452	A	G	0.166	0.166	-0.0710048	0.0156654	4.65833e-06	0.00958642	0.0119728	0.423315	20.5444
genus Romboutsia	OSA	rs7109293	A	G	0.0924	0.0924	0.0919112	0.0205738	6.98361e-06	-0.0154111	0.0129304	0.233319	19.9576
genus Romboutsia	OSA	rs75200530	T	G	0.0467	0.0467	-0.190644	0.0421065	5.06559e-06	-0.00350179	0.0243098	0.885462	20.4997
genus Romboutsia	OSA	rs75987356	G	A	0.0686	0.0686	-0.129578	0.0280454	6.70795e-06	0.00652623	0.0154529	0.672783	21.3471
genus Romboutsia	OSA	rs77702691	A	G	0.1024	0.1024	-0.094406	0.0208544	7.3697e-06	-0.0227683	0.0145908	0.118651	20.4929
genus Romboutsia	OSA	rs9389266	T	G	0.169	0.169	0.0722815	0.0162353	9.38469e-06	0.00520594	0.0108828	0.632391	19.8214
genus Romboutsia	OSA	rs9567264	C	T	0.3201	0.3201	0.0580018	0.0127495	5.75692e-06	0.00411042	0.00875564	0.638741	20.6965
genus Roseburia	OSA	rs12740451	T	C	0.1252	0.1252	0.0697527	0.0153607	7.3426e-06	0.0225206	0.0121363	0.0635053	20.6205
genus Roseburia	OSA	rs16910295	T	C	0.0606	0.0606	-0.0980434	0.020957	2.91112e-06	-0.0291175	0.0183699	0.112951	21.8866
genus Roseburia	OSA	rs2160994	C	T	0.6203	0.3797	-0.0550687	0.0112481	9.6984e-07	-0.00980056	0.00875185	0.262787	23.9691
genus Roseburia	OSA	rs2943022	T	C	0.4602	0.4602	0.0493786	0.0106763	4.11405e-06	0.00365484	0.00839586	0.663334	21.3912
genus Roseburia	OSA	rs302266	T	C	0.1203	0.1203	-0.0777312	0.0172985	8.12587e-06	-0.00075993	0.0124291	0.951247	20.1917
genus Roseburia	OSA	rs329182	T	C	0.1571	0.1571	0.0690327	0.0152884	5.90147e-06	0.0153762	0.0112909	0.173255	20.3885
genus Roseburia	OSA	rs55858165	A	C	0.0775	0.0775	0.179284	0.0404954	9.98964e-06	0.0134554	0.021897	0.538895	19.6007
genus Roseburia	OSA	rs57466170	C	T	0.0865	0.0865	0.0741405	0.0171601	8.30099e-06	0.0107418	0.0157016	0.4939	18.6669
genus Roseburia	OSA	rs6445851	A	G	0.5994	0.4006	0.0497336	0.0108158	3.5272e-06	-0.0202953	0.0085425	0.0175106	21.1438
genus Roseburia	OSA	rs6930661	C	T	0.0755	0.0755	-0.0961587	0.0204975	2.47942e-06	0.0250534	0.0174933	0.152094	22.0077
genus Roseburia	OSA	rs75326254	C	T	0.0636	0.0636	-0.104628	0.0230897	7.50205e-06	-0.00277272	0.017474	0.873923	20.5333
genus Roseburia	OSA	rs78753150	A	C	0.0586	0.0586	0.0968739	0.0214067	9.98321e-06	0.00762779	0.0138221	0.581049	20.4793
genus Roseburia	OSA	rs9300744	C	T	0.2386	0.2386	-0.0588452	0.0126228	4.75116e-06	-0.00865105	0.0107855	0.422493	21.7325
genus Ruminiclostridium5	OSA	rs10827477	A	G	0.3151	0.3151	-0.0547387	0.0115163	2.1918e-06	0.00067253	0.00868303	0.938263	22.5924
genus Ruminiclostridium5	OSA	rs113753996	T	C	0.1372	0.1372	0.0820689	0.0174463	3.98896e-06	0.00942847	0.0107242	0.379306	22.1284
genus Ruminiclostridium5	OSA	rs1223978	C	T	0.5199	0.4801	-0.0484169	0.0108254	8.16188e-06	-0.00167473	0.00833591	0.840772	20.0035
genus Ruminiclostridium5	OSA	rs1492620	T	C	0.0805	0.0805	-0.0830505	0.0180073	3.52574e-06	-0.00402806	0.0124173	0.745641	21.271
genus Ruminiclostridium5	OSA	rs2791343	T	C	0.34	0.34	0.051717	0.0113369	5.53962e-06	-0.00233569	0.00844295	0.782054	20.8103
genus Ruminiclostridium5	OSA	rs2833828	G	A	0.4533	0.4533	0.0489617	0.0108702	6.81648e-06	0.00132418	0.00841552	0.874969	20.2879
genus Ruminiclostridium5	OSA	rs4955951	A	G	0.0924	0.0924	-0.0713749	0.0165826	9.9552e-06	-0.00108849	0.0128464	0.932476	18.5262
genus Ruminiclostridium5	OSA	rs6121460	G	A	0.0805	0.0805	0.0932955	0.0199206	2.64107e-06	-0.00238203	0.0152834	0.876145	21.9339
genus Ruminiclostridium5	OSA	rs79968837	A	G	0.0686	0.0686	-0.0950311	0.0193507	1.14623e-06	-0.014381	0.0187646	0.443443	24.1178
genus Ruminiclostridium5	OSA	rs8053158	G	A	0.8797	0.1203	0.0740543	0.0159151	5.89807e-06	-0.0184835	0.012679	0.144894	21.6512
genus Ruminiclostridium6	OSA	rs10829821	T	C	0.0855	0.0855	-0.097606	0.0216072	3.47144e-06	-0.0297309	0.0143729	0.0385896	20.4059
genus Ruminiclostridium6	OSA	rs116969552	A	G	0.0358	0.0358	-0.166823	0.0376681	9.15946e-06	-0.0156204	0.0247888	0.528603	19.6139
genus Ruminiclostridium6	OSA	rs11992182	A	C	0.2883	0.2883	0.0625299	0.0137876	4.64836e-06	0.00191063	0.00996397	0.847935	20.5683
genus Ruminiclostridium6	OSA	rs2548459	C	T	0.4702	0.4702	0.0554866	0.0122755	6.40206e-06	0.0084146	0.00840507	0.316763	20.4314
genus Ruminiclostridium6	OSA	rs35362464	C	A	0.1511	0.1511	0.0720077	0.0165387	8.99146e-06	0.00691009	0.0119547	0.56325	18.9564
genus Ruminiclostridium6	OSA	rs61060922	T	G	0.0447	0.0447	0.15913	0.0322283	1.08648e-06	-0.0358157	0.0231399	0.121673	24.3798
genus Ruminiclostridium6	OSA	rs663262	C	T	0.9483	0.0517	0.13498	0.0310715	3.39414e-06	0.00295324	0.022986	0.897769	18.8718
genus Ruminiclostridium6	OSA	rs67479537	T	C	0.0795	0.0795	0.118994	0.026487	9.30208e-06	0.0199828	0.0194744	0.304841	20.1829
genus Ruminiclostridium6	OSA	rs71414120	T	G	0.0765	0.0765	0.200894	0.0406434	1.07696e-06	0.0194763	0.0188926	0.302589	24.4317
genus Ruminiclostridium6	OSA	rs72991535	T	G	0.0596	0.0596	0.135604	0.0295174	4.9537e-06	0.00189529	0.0227133	0.933498	21.1052
genus Ruminiclostridium6	OSA	rs73176030	T	C	0.3181	0.3181	0.058665	0.013208	7.28887e-06	0.00285691	0.00929466	0.75856	19.728
genus Ruminiclostridium6	OSA	rs77193512	A	G	0.167	0.167	0.0736533	0.0153163	1.29587e-06	-0.0254523	0.0096242	0.00817843	23.1247
genus Ruminiclostridium6	OSA	rs792058	G	A	0.4274	0.4274	0.0554234	0.0125423	8.57946e-06	0.00139853	0.00840628	0.867868	19.5268
genus Ruminiclostridium6	OSA	rs79968172	G	A	0.0557	0.0557	0.11614	0.0243083	1.66054e-06	0.0295891	0.017572	0.0922062	22.8273
genus Ruminiclostridium6	OSA	rs9555756	A	C	0.1243	0.1243	-0.0804138	0.0176692	7.10133e-06	0.0113268	0.0148777	0.446465	20.7123
genus Ruminiclostridium9	OSA	rs12040548	G	T	0.3111	0.3111	0.0570422	0.0122359	3.14869e-06	0.0167659	0.0092843	0.0709447	21.7331
genus Ruminiclostridium9	OSA	rs6082461	C	A	0.7932	0.2068	-0.0586425	0.0131004	4.86598e-06	-0.0148857	0.0102443	0.146204	20.0381
genus Ruminiclostridium9	OSA	rs7137760	C	T	0.4145	0.4145	0.050797	0.0112182	7.06903e-06	0.00774624	0.00831584	0.351593	20.5036
genus Ruminiclostridium9	OSA	rs74303178	T	C	0.3201	0.3201	0.0532742	0.0119274	7.91571e-06	-0.00624224	0.00890354	0.483243	19.95
genus Ruminiclostridium9	OSA	rs78191726	T	C	0.0905	0.0905	0.0944998	0.0210206	7.58281e-06	0.00862074	0.0159643	0.589196	20.2102
genus Ruminiclostridium9	OSA	rs918449	G	A	0.9304	0.0696	0.0950908	0.0197177	2.55994e-06	0.0217198	0.0160952	0.177192	23.2576
genus Ruminiclostridium9	OSA	rs9522712	T	C	0.1451	0.1451	0.0699728	0.0154939	4.65961e-06	0.0106684	0.0117191	0.362641	20.3956
genus Ruminiclostridium9	OSA	rs9809789	C	T	0.168	0.168	-0.0717454	0.0159673	8.71967e-06	0.0112097	0.010765	0.297734	20.1895
genus Ruminococcaceae NK4A214 group	OSA	rs11241747	T	C	0.6093	0.3907	-0.0533858	0.0120035	6.58977e-06	0.00245554	0.0090744	0.786698	19.7804
genus Ruminococcaceae NK4A214 group	OSA	rs11586410	G	A	0.1342	0.1342	-0.0863422	0.0169937	3.66277e-07	-0.0100184	0.0114667	0.382282	25.8149
genus Ruminococcaceae NK4A214 group	OSA	rs12642039	C	T	0.6342	0.3658	0.0553003	0.0119397	3.43005e-06	0.00374104	0.00861884	0.664249	21.452
genus Ruminococcaceae NK4A214 group	OSA	rs12731	A	G	0.4513	0.4513	-0.0527684	0.0115053	4.87237e-06	-0.0137849	0.00853077	0.106114	21.0355
genus Ruminococcaceae NK4A214 group	OSA	rs13087692	G	T	0.6948	0.3052	-0.0574623	0.012594	8.69221e-06	0.00449265	0.00906005	0.619983	20.818
genus Ruminococcaceae NK4A214 group	OSA	rs136761	A	G	0.5706	0.4294	0.0587521	0.0119155	8.15192e-07	0.00684356	0.00861362	0.426902	24.3121
genus Ruminococcaceae NK4A214 group	OSA	rs147475196	A	G	0.0775	0.0775	-0.133769	0.0295196	4.72498e-06	0.00185642	0.0135664	0.891158	20.5348
genus Ruminococcaceae NK4A214 group	OSA	rs35559912	T	C	0.0656	0.0656	-0.0925071	0.0203674	4.89024e-06	-0.00109877	0.0127358	0.931248	20.629
genus Ruminococcaceae NK4A214 group	OSA	rs4814689	C	T	0.0666	0.0666	-0.1083	0.0230708	4.55187e-06	0.00718258	0.0201726	0.721799	22.0359
genus Ruminococcaceae NK4A214 group	OSA	rs5994253	A	G	0.1461	0.1461	-0.0811302	0.0157621	2.35185e-07	0.00269556	0.0118474	0.820017	26.4934
genus Ruminococcaceae NK4A214 group	OSA	rs62027366	T	C	0.2296	0.2296	0.0615389	0.0137612	6.58461e-06	-0.0103065	0.0103213	0.318007	19.998
genus Ruminococcaceae NK4A214 group	OSA	rs6681678	T	C	0.9503	0.0497	0.100174	0.024	9.0494e-06	-0.020947	0.0229755	0.361921	17.4216
genus Ruminococcaceae NK4A214 group	OSA	rs7573569	T	C	0.0716	0.0716	0.107739	0.0233638	3.23139e-06	-0.00479169	0.0172474	0.781151	21.2647
genus Ruminococcaceae UCG002	OSA	rs10916131	C	T	0.1382	0.1382	-0.069333	0.0146753	2.87495e-06	-0.0129414	0.0112685	0.250783	22.3206
genus Ruminococcaceae UCG002	OSA	rs10927423	C	A	0.1829	0.1829	-0.0713617	0.0147712	8.49513e-07	0.0200557	0.0108292	0.0640251	23.3399
genus Ruminococcaceae UCG002	OSA	rs10964441	G	A	0.0527	0.0527	-0.14906	0.034486	7.45109e-06	0.0120057	0.0135924	0.377093	18.6826
genus Ruminococcaceae UCG002	OSA	rs113147300	A	G	0.1322	0.1322	-0.075842	0.0164562	7.69148e-06	-0.00487651	0.0120869	0.686615	21.2403
genus Ruminococcaceae UCG002	OSA	rs11607472	A	G	0.1074	0.1074	-0.0780229	0.0176325	7.18671e-06	0.0023548	0.0165238	0.886677	19.5802
genus Ruminococcaceae UCG002	OSA	rs116974815	C	A	0.0577	0.0577	-0.189731	0.0396566	2.02516e-06	-0.00825281	0.0162846	0.612305	22.89
genus Ruminococcaceae UCG002	OSA	rs11750293	G	T	0.2813	0.2813	-0.0578304	0.0120512	1.76137e-06	0.000603216	0.0086217	0.944222	23.0278
genus Ruminococcaceae UCG002	OSA	rs12463378	A	G	0.4175	0.4175	-0.0522061	0.0112086	2.95522e-06	-0.0129439	0.00900836	0.150754	21.694
genus Ruminococcaceae UCG002	OSA	rs15256	C	T	0.0865	0.0865	0.0732376	0.016834	9.45649e-06	-0.00661556	0.0128062	0.605443	18.9275
genus Ruminococcaceae UCG002	OSA	rs55793120	T	C	0.0507	0.0507	0.137396	0.027414	4.80673e-07	-0.0325557	0.0176373	0.0649157	25.1191
genus Ruminococcaceae UCG002	OSA	rs57079348	T	G	0.1213	0.1213	-0.0765729	0.0172819	7.21822e-06	0.00480623	0.017919	0.78853	19.6321
genus Ruminococcaceae UCG002	OSA	rs6542556	G	A	0.6551	0.3449	-0.050974	0.011406	7.86122e-06	0.00589973	0.00852918	0.489118	19.9724
genus Ruminococcaceae UCG002	OSA	rs6793778	T	C	0.7376	0.2624	0.0558706	0.0125258	9.81296e-06	0.00531368	0.0094395	0.57349	19.8955
genus Ruminococcaceae UCG002	OSA	rs7120052	A	C	0.1759	0.1759	0.0624796	0.0135523	1.96897e-06	-6.93177e-05	0.0105578	0.994761	21.2545
genus Ruminococcaceae UCG002	OSA	rs7155595	C	A	0.3091	0.3091	0.0569929	0.0116986	1.14932e-06	0.00451489	0.0090273	0.616978	23.7342
genus Ruminococcaceae UCG002	OSA	rs7249614	G	A	0.6153	0.3847	0.0492778	0.0110807	9.07382e-06	0.000796529	0.00853486	0.925644	19.7774
genus Ruminococcaceae UCG002	OSA	rs76847269	A	G	0.0567	0.0567	0.163508	0.0356151	5.1719e-06	-0.0165484	0.0262131	0.527841	21.077
genus Ruminococcaceae UCG002	OSA	rs77564310	A	C	0.1789	0.1789	-0.0713093	0.0140855	3.28617e-07	0.00660425	0.0102268	0.518421	25.63
genus Ruminococcaceae UCG002	OSA	rs79016051	C	T	0.0905	0.0905	-0.0887747	0.0189424	2.33744e-06	0.0152808	0.0122695	0.212972	21.9638
genus Ruminococcaceae UCG002	OSA	rs882348	A	G	0.1064	0.1064	-0.0799946	0.0178618	5.44854e-06	0.00470432	0.0128375	0.714028	20.0572
genus Ruminococcaceae UCG003	OSA	rs10490280	C	T	0.2177	0.2177	-0.0672094	0.0143309	4.15547e-06	0.00634476	0.010605	0.549655	21.9944
genus Ruminococcaceae UCG003	OSA	rs11243416	T	C	0.1014	0.1014	-0.0925653	0.0191203	1.66882e-06	-0.00426921	0.0163765	0.79433	23.4373
genus Ruminococcaceae UCG003	OSA	rs11613919	G	T	0.2127	0.2127	0.0727604	0.0155716	1.6251e-06	-0.0135096	0.0099812	0.175894	21.8335
genus Ruminococcaceae UCG003	OSA	rs16959793	A	C	0.2803	0.2803	-0.062527	0.0131259	2.21707e-06	0.0137606	0.00841587	0.102033	22.6922
genus Ruminococcaceae UCG003	OSA	rs2523124	C	T	0.6024	0.3976	0.0546625	0.0120823	5.78376e-06	0.0227464	0.00845135	0.00711426	20.4682
genus Ruminococcaceae UCG003	OSA	rs3013089	G	A	0.3847	0.3847	-0.0551473	0.0120346	4.38137e-06	0.0074501	0.0085505	0.383587	20.9984
genus Ruminococcaceae UCG003	OSA	rs4452755	A	C	0.3052	0.3052	-0.0634463	0.0134741	3.29337e-06	-0.0051903	0.00875295	0.553196	22.1724
genus Ruminococcaceae UCG003	OSA	rs4532474	G	A	0.1491	0.1491	0.0769231	0.017045	4.82125e-06	0.000182787	0.0111806	0.986956	20.3666
genus Ruminococcaceae UCG003	OSA	rs646327	G	A	0.4682	0.4682	0.0586696	0.0118369	7.83177e-07	0.00895074	0.00840568	0.286947	24.5669
genus Ruminococcaceae UCG003	OSA	rs6759615	A	G	0.0696	0.0696	0.102523	0.0200204	7.86231e-07	-0.000749208	0.0138759	0.95694	26.2239
genus Ruminococcaceae UCG003	OSA	rs73341549	T	C	0.0507	0.0507	-0.169857	0.0318768	1.50952e-07	0.0246234	0.0178891	0.168684	28.3934
genus Ruminococcaceae UCG003	OSA	rs78720113	A	G	0.0696	0.0696	-0.115348	0.0249601	7.59259e-06	-0.00486327	0.0154687	0.753222	21.3564
genus Ruminococcaceae UCG004	OSA	rs10976229	T	G	0.1412	0.1412	0.095976	0.0214554	7.04482e-06	0.0271075	0.0123495	0.0281611	20.0102
genus Ruminococcaceae UCG004	OSA	rs11961899	G	A	0.2714	0.2714	-0.0707825	0.0161381	9.18015e-06	0.0157793	0.00923453	0.0875004	19.2374
genus Ruminococcaceae UCG004	OSA	rs12125734	G	T	0.0865	0.0865	0.133972	0.0257416	2.09426e-07	0.00679951	0.0143025	0.634498	27.0868
genus Ruminococcaceae UCG004	OSA	rs2248146	T	C	0.3221	0.3221	0.0689452	0.0153649	8.19993e-06	0.0131007	0.0087004	0.132128	20.1349
genus Ruminococcaceae UCG004	OSA	rs3800154	A	C	0.2207	0.2207	-0.0797959	0.0177639	6.11575e-06	0.00787085	0.00941896	0.403358	20.1783
genus Ruminococcaceae UCG004	OSA	rs511258	G	A	0.2634	0.2634	-0.0757474	0.0162475	4.52054e-06	-0.0127244	0.010635	0.231514	21.7351
genus Ruminococcaceae UCG004	OSA	rs550351	A	C	0.4404	0.4404	0.078587	0.018003	9.43127e-06	0.00343426	0.00835679	0.681106	19.0551
genus Ruminococcaceae UCG004	OSA	rs6769553	A	G	0.2843	0.2843	0.0849743	0.0157451	7.91061e-08	-5.43984e-05	0.00939702	0.995381	29.1262
genus Ruminococcaceae UCG004	OSA	rs7569771	A	G	0.2167	0.2167	-0.075914	0.0170308	8.1197e-06	-0.0102974	0.00962604	0.284736	19.8689
genus Ruminococcaceae UCG004	OSA	rs872501	G	A	0.1272	0.1272	0.116125	0.025946	5.80805e-06	-0.0120975	0.0153438	0.430443	20.0314
genus Ruminococcaceae UCG004	OSA	rs9818949	T	G	0.7813	0.2187	-0.0859927	0.0188671	5.38828e-06	0.0109479	0.0104359	0.294151	20.7737
genus Ruminococcaceae UCG005	OSA	rs10873449	C	T	0.831	0.169	-0.0654843	0.0143973	4.11169e-06	-0.00631723	0.0105004	0.547428	20.6877
genus Ruminococcaceae UCG005	OSA	rs10937802	A	G	0.9026	0.0974	-0.0755811	0.0168226	8.17354e-06	0.00968728	0.0127167	0.446195	20.1855
genus Ruminococcaceae UCG005	OSA	rs10950694	C	T	0.5765	0.4235	-0.0577628	0.011412	4.29804e-07	0.0165148	0.00864484	0.0560867	25.6196
genus Ruminococcaceae UCG005	OSA	rs114279581	A	G	0.0477	0.0477	-0.146604	0.0316034	3.21855e-06	-0.00590583	0.0156334	0.705602	21.5191
genus Ruminococcaceae UCG005	OSA	rs12288512	A	G	0.1799	0.1799	0.066635	0.0144356	3.10277e-06	0.0196331	0.00968603	0.0426678	21.3076
genus Ruminococcaceae UCG005	OSA	rs12458218	T	C	0.1769	0.1769	0.0677322	0.0144525	2.41024e-06	-0.00174224	0.0107688	0.871474	21.9636
genus Ruminococcaceae UCG005	OSA	rs2893871	G	A	0.1521	0.1521	-0.073644	0.015548	3.53843e-06	0.00845038	0.0132137	0.522488	22.435
genus Ruminococcaceae UCG005	OSA	rs34781347	G	A	0.0596	0.0596	0.188685	0.0386484	6.04728e-07	0.0115958	0.0160748	0.470685	23.8348
genus Ruminococcaceae UCG005	OSA	rs55793120	T	C	0.0507	0.0507	0.121548	0.0279546	7.37038e-06	-0.0325557	0.0176373	0.0649157	18.9055
genus Ruminococcaceae UCG005	OSA	rs72776570	C	A	0.0825	0.0825	0.087067	0.0197179	5.3571e-06	-0.00359291	0.0140032	0.797505	19.4978
genus Ruminococcaceae UCG005	OSA	rs7449320	C	A	0.2207	0.2207	0.0599163	0.0130836	4.80773e-06	0.00172048	0.00981948	0.860914	20.9718
genus Ruminococcaceae UCG005	OSA	rs7555878	G	A	0.7197	0.2803	-0.0586677	0.0125277	2.81022e-06	-0.00721898	0.00958986	0.451587	21.9308
genus Ruminococcaceae UCG005	OSA	rs7586445	G	A	0.1262	0.1262	0.0782349	0.0176458	8.81455e-06	0.00276146	0.0123354	0.822863	19.6571
genus Ruminococcaceae UCG005	OSA	rs898577	C	T	0.9453	0.0547	0.123012	0.0286671	7.46311e-06	-0.0183333	0.0178806	0.305214	18.4131
class Negativicutes	OSA	rs1135612	G	A	0.2445	0.2445	0.0529785	0.0119177	9.26296e-06	-0.00552917	0.010185	0.587216	19.7613
class Negativicutes	OSA	rs13086907	G	A	0.1998	0.1998	0.0625312	0.0131735	1.95488e-06	-0.00608327	0.00997783	0.542075	22.5316
class Negativicutes	OSA	rs1643968	T	C	0.2803	0.2803	-0.0565284	0.0112298	4.14601e-07	0.00350654	0.00863491	0.684677	25.339
class Negativicutes	OSA	rs1649999	A	G	0.0974	0.0974	0.0748989	0.0166458	7.58124e-06	-0.0125843	0.0140989	0.372089	20.2461
class Negativicutes	OSA	rs2834062	A	G	0.3648	0.3648	0.0489057	0.0108842	8.43918e-06	0.0174515	0.00907352	0.0544377	20.1895
class Negativicutes	OSA	rs4463806	C	T	0.7962	0.2038	0.0543966	0.0129365	7.80657e-06	0.014244	0.0105433	0.176695	17.6811
class Negativicutes	OSA	rs4722181	T	G	0.4761	0.4761	0.0501306	0.0105798	2.00111e-06	0.00337171	0.00828937	0.68419	22.4518
class Negativicutes	OSA	rs60274479	T	C	0.2227	0.2227	-0.0659623	0.0134137	1.1623e-06	-0.0170486	0.0104552	0.102968	24.1821
class Negativicutes	OSA	rs61249479	A	C	0.0875	0.0875	0.0777075	0.0168628	2.95474e-06	0.00316783	0.0114154	0.781392	21.2357
class Negativicutes	OSA	rs71405394	G	A	0.0517	0.0517	-0.114178	0.02405	2.16631e-06	0.0273417	0.016384	0.0951568	22.539
class Negativicutes	OSA	rs73232831	G	A	0.0636	0.0636	-0.151829	0.0314932	1.87452e-06	-0.000543215	0.022527	0.980762	23.2421
class Negativicutes	OSA	rs9423647	G	A	0.5149	0.4851	0.047817	0.0105282	6.06108e-06	0.00494936	0.00833439	0.552613	20.628
genus Ruminococcaceae UCG009	OSA	rs12508214	C	T	0.3509	0.3509	-0.0774649	0.0168937	4.75488e-06	-0.01113	0.00880471	0.206195	21.0262
genus Ruminococcaceae UCG009	OSA	rs138460696	A	G	0.1064	0.1064	0.139274	0.0315794	9.80844e-06	0.0178169	0.0158159	0.259946	19.4506
genus Ruminococcaceae UCG009	OSA	rs1550196	A	G	0.8827	0.1173	-0.130842	0.0262478	1.13287e-06	-0.0283998	0.0138766	0.0406977	24.849
genus Ruminococcaceae UCG009	OSA	rs2058609	G	A	0.6859	0.3141	-0.0816464	0.017472	3.12486e-06	-0.0103707	0.00927805	0.263666	21.8368
genus Ruminococcaceae UCG009	OSA	rs2192926	A	G	0.2366	0.2366	-0.089048	0.0192989	4.87742e-06	-0.00668875	0.00881793	0.448128	21.2904
genus Ruminococcaceae UCG009	OSA	rs4079028	C	T	0.1938	0.1938	0.0915623	0.019936	3.28246e-06	0.00729024	0.00967126	0.450966	21.0939
genus Ruminococcaceae UCG009	OSA	rs4708333	T	G	0.3022	0.3022	-0.084033	0.0174757	1.56246e-06	0.00438151	0.00875536	0.616767	23.1223
genus Ruminococcaceae UCG009	OSA	rs6952765	G	A	0.4612	0.4612	0.0732099	0.0166777	8.13055e-06	0.0125312	0.00890708	0.159464	19.2694
genus Ruminococcaceae UCG009	OSA	rs758191	T	G	0.0636	0.0636	0.17702	0.0375113	9.0099e-06	0.00650009	0.0139594	0.641472	22.27
genus Ruminococcaceae UCG009	OSA	rs78410648	A	G	0.0974	0.0974	0.120989	0.0277317	9.67208e-06	0.0125569	0.0132786	0.344329	19.0344
genus Ruminococcaceae UCG009	OSA	rs9558661	T	C	0.1869	0.1869	-0.0897823	0.0200739	7.00842e-06	0.00572187	0.0103432	0.580128	20.0041
genus Ruminococcaceae UCG010	OSA	rs12597105	A	G	0.7227	0.2773	-0.0670855	0.0144415	4.87304e-06	0.00867667	0.0105502	0.410838	21.5791
genus Ruminococcaceae UCG010	OSA	rs2820282	C	A	0.5477	0.4523	0.0592304	0.0125917	2.85384e-06	-0.00537311	0.0084903	0.526829	22.1269
genus Ruminococcaceae UCG010	OSA	rs682403	A	G	0.4761	0.4761	-0.0588161	0.0124671	2.36537e-06	-0.0048207	0.00831033	0.561857	22.2567
genus Ruminococcaceae UCG010	OSA	rs6958419	C	T	0.4891	0.4891	-0.0585718	0.0124994	2.84165e-06	0.0131618	0.00829606	0.112624	21.9583
genus Ruminococcaceae UCG010	OSA	rs73218807	G	A	0.0577	0.0577	-0.166211	0.0367938	6.43028e-06	0.0333714	0.0150876	0.0269774	20.4066
genus Ruminococcaceae UCG010	OSA	rs7441445	T	C	0.5646	0.4354	0.05695	0.0126502	6.8019e-06	0.00642928	0.00831566	0.439432	20.2671
genus Ruminococcaceae UCG011	OSA	rs10274562	C	T	0.3519	0.3519	0.110917	0.0244556	6.49606e-06	-0.000172327	0.00851948	0.983862	20.5703
genus Ruminococcaceae UCG011	OSA	rs12636310	G	A	0.2177	0.2177	0.132725	0.0282037	2.81235e-06	-0.00400934	0.00956253	0.675014	22.1459
genus Ruminococcaceae UCG011	OSA	rs12724320	C	T	0.2753	0.2753	-0.120881	0.0249229	1.51985e-06	0.00176909	0.00851031	0.835326	23.5244
genus Ruminococcaceae UCG011	OSA	rs1416041	A	C	0.1342	0.1342	-0.182339	0.0339898	7.04417e-08	0.00674622	0.0102102	0.508785	28.7781
genus Ruminococcaceae UCG011	OSA	rs2729556	T	C	0.501	0.499	0.109097	0.0233699	3.18676e-06	0.005364	0.0083172	0.518973	21.7927
genus Ruminococcaceae UCG011	OSA	rs4490371	T	C	0.331	0.331	-0.111816	0.0248963	7.74622e-06	-0.00862517	0.00843734	0.306656	20.1715
genus Ruminococcaceae UCG011	OSA	rs79113084	C	T	0.1551	0.1551	-0.152166	0.0317519	2.06125e-06	0.0218818	0.013443	0.10358	22.9666
genus Ruminococcaceae UCG011	OSA	rs9729514	G	A	0.8976	0.1024	-0.184934	0.0394616	2.36772e-06	0.0226833	0.0142557	0.11157	21.9626
genus Ruminococcaceae UCG013	OSA	rs11581881	C	T	0.1809	0.1809	0.0661211	0.0144736	4.72585e-06	0.0063083	0.00988909	0.523535	20.8702
genus Ruminococcaceae UCG013	OSA	rs12189346	G	A	0.163	0.163	0.0684961	0.014558	1.67954e-06	0.0128466	0.0105955	0.225341	22.1375
genus Ruminococcaceae UCG013	OSA	rs12336782	T	C	0.0815	0.0815	-0.0856047	0.0189311	8.603e-06	-0.000557456	0.0153989	0.971122	20.4477
genus Ruminococcaceae UCG013	OSA	rs12485353	G	A	0.1789	0.1789	-0.0607903	0.0130847	4.19382e-06	0.00614226	0.00955361	0.520273	21.5845
genus Ruminococcaceae UCG013	OSA	rs12781711	C	T	0.3131	0.3131	-0.0656129	0.0117477	2.553e-08	-0.0144707	0.00956332	0.130243	31.1941
genus Ruminococcaceae UCG013	OSA	rs16918863	A	C	0.0606	0.0606	0.111491	0.0240157	4.15499e-06	0.00815159	0.0170128	0.631835	21.5521
genus Ruminococcaceae UCG013	OSA	rs2730183	G	A	0.4642	0.4642	-0.0488692	0.0109907	8.43782e-06	0.0161494	0.00846456	0.0564066	19.7706
genus Ruminococcaceae UCG013	OSA	rs4385846	T	G	0.7932	0.2068	-0.0598404	0.0131807	6.46205e-06	0.0145939	0.0105137	0.165113	20.6116
genus Ruminococcaceae UCG013	OSA	rs75088940	T	C	0.0934	0.0934	-0.0942968	0.0200712	2.55399e-06	-0.00781035	0.0162383	0.630529	22.0723
genus Ruminococcaceae UCG013	OSA	rs76973485	G	T	0.0368	0.0368	0.194976	0.0418213	3.34981e-06	-0.0047721	0.0209741	0.820017	21.7354
genus Ruminococcaceae UCG013	OSA	rs9313055	T	C	0.0686	0.0686	0.105087	0.023446	9.54707e-06	0.0268012	0.015143	0.0767485	20.0891
genus Ruminococcaceae UCG014	OSA	rs10495392	T	C	0.8807	0.1193	0.082486	0.0187194	9.96323e-06	-0.00360671	0.0159796	0.821429	19.4168
genus Ruminococcaceae UCG014	OSA	rs10791168	G	A	0.8161	0.1839	0.0664624	0.0150069	9.7618e-06	0.00583153	0.0107547	0.587658	19.6142
genus Ruminococcaceae UCG014	OSA	rs10941294	C	T	0.0686	0.0686	-0.122057	0.0260017	2.39701e-06	0.0038751	0.0183107	0.832395	22.0354
genus Ruminococcaceae UCG014	OSA	rs115777838	T	C	0.0537	0.0537	-0.18835	0.0386643	4.62328e-07	-0.00804586	0.0131512	0.540672	23.7307
genus Ruminococcaceae UCG014	OSA	rs12638134	T	G	0.3897	0.3897	0.0582548	0.0119657	1.21143e-06	-0.000958831	0.00836	0.908689	23.7021
genus Ruminococcaceae UCG014	OSA	rs34402072	C	T	0.1918	0.1918	-0.0688023	0.0156083	9.80438e-06	-0.00410799	0.0117465	0.726549	19.431
genus Ruminococcaceae UCG014	OSA	rs56105232	G	A	0.0726	0.0726	0.139276	0.0299132	2.9128e-06	0.000132152	0.0174022	0.993941	21.6784
genus Ruminococcaceae UCG014	OSA	rs72809222	T	C	0.2515	0.2515	0.0671775	0.0139838	2.4119e-06	-0.0159179	0.0101303	0.116108	23.078
genus Ruminococcaceae UCG014	OSA	rs853612	A	G	0.4026	0.4026	-0.0528257	0.0119367	9.75461e-06	-0.00829022	0.00846447	0.327375	19.5849
genus Ruminococcaceae UCG014	OSA	rs995642	C	T	0.326	0.326	0.060048	0.0126417	1.90222e-06	0.00803933	0.00968709	0.406595	22.5624
genus Ruminococcus1	OSA	rs10167839	A	G	0.3439	0.3439	0.0519509	0.0116306	8.09245e-06	-0.00118517	0.00862506	0.890706	19.9518
genus Ruminococcus1	OSA	rs11783695	G	T	0.1511	0.1511	-0.0734114	0.0161398	4.72683e-06	0.0186727	0.0113516	0.0999816	20.6886
genus Ruminococcus1	OSA	rs17781867	C	T	0.0924	0.0924	0.0999271	0.0211728	1.96336e-06	0.00336559	0.0163412	0.836824	22.2746
genus Ruminococcus1	OSA	rs3819978	C	T	0.0586	0.0586	-0.11504	0.0260137	8.74138e-06	0.0188077	0.0156701	0.23005	19.5566
genus Ruminococcus1	OSA	rs6105066	T	C	0.2495	0.2495	-0.0607052	0.013425	5.05918e-06	-0.00723898	0.00933356	0.437993	20.4467
genus Ruminococcus1	OSA	rs6493760	T	C	0.6034	0.3966	-0.0535262	0.0115885	3.38361e-06	-0.00107468	0.00865965	0.901235	21.3343
genus Ruminococcus1	OSA	rs7117576	A	G	0.0885	0.0885	0.0829505	0.0170891	6.47978e-07	-0.0069198	0.0144503	0.632032	23.5613
genus Ruminococcus1	OSA	rs7583465	C	T	0.3767	0.3767	0.0527654	0.0112619	2.55611e-06	0.0161961	0.00831387	0.0514055	21.9521
genus Ruminococcus1	OSA	rs78572139	G	A	0.0706	0.0706	0.125038	0.0279411	5.23106e-06	0.0221675	0.0137085	0.105865	20.0261
genus Ruminococcus1	OSA	rs78613526	G	A	0.0427	0.0427	0.167497	0.0367639	5.11423e-06	-0.0238095	0.0188291	0.206049	20.7573
genus Ruminococcus2	OSA	rs12406309	A	C	0.1909	0.1909	-0.063193	0.0142275	9.78949e-06	0.0123209	0.00999744	0.217799	19.7279
genus Ruminococcus2	OSA	rs12986628	T	C	0.7873	0.2127	-0.0665937	0.0140168	2.142e-06	0.00519866	0.0104695	0.619502	22.5719
genus Ruminococcus2	OSA	rs1819812	G	T	0.1163	0.1163	0.0842356	0.0184893	5.28433e-06	-0.0142994	0.0183465	0.435739	20.7563
genus Ruminococcus2	OSA	rs2368224	T	G	0.0477	0.0477	0.199648	0.0438453	3.62928e-06	0.0230315	0.019129	0.228588	20.734
genus Ruminococcus2	OSA	rs2846589	T	G	0.5457	0.4543	-0.0522093	0.0116382	7.58892e-06	0.0116791	0.00848089	0.16848	20.1245
genus Ruminococcus2	OSA	rs2997412	G	A	0.7197	0.2803	0.0568439	0.0122325	4.22114e-06	-0.00677253	0.00927719	0.465378	21.5942
genus Ruminococcus2	OSA	rs4400279	A	G	0.3638	0.3638	0.0546114	0.0120077	5.79923e-06	0.0120444	0.00884939	0.173501	20.6846
genus Ruminococcus2	OSA	rs4799823	C	T	0.1392	0.1392	0.0837001	0.0182263	5.40132e-06	0.00261815	0.0107681	0.807897	21.0889
genus Ruminococcus2	OSA	rs55707116	C	A	0.1024	0.1024	0.0865522	0.0189141	8.0059e-06	0.00276861	0.0157125	0.860133	20.9404
genus Ruminococcus2	OSA	rs58681734	A	G	0.1511	0.1511	0.0723875	0.0160787	4.18177e-06	-0.00653414	0.010163	0.520267	20.2687
genus Ruminococcus2	OSA	rs61791565	T	C	0.3688	0.3688	-0.0523503	0.0117119	6.78938e-06	0.00309869	0.00831379	0.709359	19.9795
genus Ruminococcus2	OSA	rs75140805	T	G	0.1581	0.1581	0.0836825	0.0176445	3.95294e-06	0.0084288	0.0108821	0.4386	22.4932
genus Ruminococcus2	OSA	rs7635831	G	A	0.2932	0.2932	0.0618344	0.0129031	1.98052e-06	0.00524296	0.00860326	0.542249	22.9653
genus Ruminococcus2	OSA	rs7693984	G	A	0.0825	0.0825	-0.102822	0.0235087	9.42128e-06	0.0129469	0.0200412	0.518269	19.13
genus Ruminococcus2	OSA	rs78120384	A	G	0.0726	0.0726	-0.192815	0.0392045	3.31184e-07	0.00166552	0.0143066	0.907323	24.1885
genus Ruminococcus gauvreauii group	OSA	rs10931481	A	G	0.6889	0.3111	-0.0610096	0.0130484	3.38213e-06	-0.00791537	0.00911502	0.385182	21.8616
genus Ruminococcus gauvreauii group	OSA	rs12079579	A	G	0.0726	0.0726	0.0955324	0.0213436	5.03721e-06	-0.00483718	0.014868	0.744922	20.0339
genus Ruminococcus gauvreauii group	OSA	rs12539819	C	T	0.0954	0.0954	0.110654	0.0240684	4.49376e-06	0.0110031	0.0164794	0.504334	21.1368
genus Ruminococcus gauvreauii group	OSA	rs1391597	C	T	0.3807	0.3807	0.0590284	0.0124874	1.85964e-06	0.0185019	0.00846674	0.0288709	22.3449
genus Ruminococcus gauvreauii group	OSA	rs2047242	A	G	0.2972	0.2972	-0.067603	0.0133738	2.46371e-07	0.00368591	0.00986469	0.708667	25.5518
genus Ruminococcus gauvreauii group	OSA	rs2166943	C	A	0.5616	0.4384	-0.0566974	0.0123497	5.27716e-06	0.00434986	0.00837578	0.603525	21.0772
genus Ruminococcus gauvreauii group	OSA	rs289410	A	G	0.7316	0.2684	0.0654926	0.0139101	2.27463e-06	-0.013468	0.00922462	0.144288	22.1679
genus Ruminococcus gauvreauii group	OSA	rs431418	G	A	0.8807	0.1193	0.094737	0.0210157	5.53669e-06	-0.016695	0.0141916	0.239435	20.3213
genus Ruminococcus gauvreauii group	OSA	rs71386687	T	G	0.0596	0.0596	0.121037	0.02386	2.90764e-07	-0.000567235	0.0131501	0.965594	25.7333
genus Ruminococcus gauvreauii group	OSA	rs73802842	C	A	0.1431	0.1431	0.0736808	0.0169665	7.48032e-06	-0.0104421	0.00974115	0.28374	18.8592
genus Ruminococcus gauvreauii group	OSA	rs9870933	G	A	0.5915	0.4085	-0.0621643	0.0126072	8.49122e-07	0.00782214	0.00846989	0.355735	24.3134
genus Ruminococcus gnavus group	OSA	rs11597105	A	G	0.1123	0.1123	0.114673	0.0250653	6.94864e-06	0.00129205	0.0104155	0.901275	20.9304
genus Ruminococcus gnavus group	OSA	rs11864644	T	C	0.0706	0.0706	-0.139804	0.0318253	5.00876e-06	0.00644883	0.0129978	0.619789	19.2972
genus Ruminococcus gnavus group	OSA	rs12136548	C	T	0.2913	0.2913	0.0901946	0.0196476	3.09628e-06	-0.0084086	0.00915074	0.358149	21.0738
genus Ruminococcus gnavus group	OSA	rs12989336	G	A	0.3052	0.3052	-0.0846861	0.0187936	7.11803e-06	0.00024725	0.0092405	0.978653	20.3051
genus Ruminococcus gnavus group	OSA	rs13163520	G	A	0.1809	0.1809	-0.127377	0.0233883	5.61009e-08	-0.00289444	0.0106768	0.786318	29.6609
genus Ruminococcus gnavus group	OSA	rs2909242	A	C	0.6143	0.3857	0.0909965	0.018351	7.40952e-07	-0.00912705	0.00880614	0.299996	24.5884
genus Ruminococcus gnavus group	OSA	rs3124783	G	A	0.8797	0.1203	0.11599	0.0249099	2.6652e-06	0.00755878	0.0123475	0.540426	21.6819
genus Ruminococcus gnavus group	OSA	rs4388134	T	C	0.7545	0.2455	0.0904997	0.0203544	9.11633e-06	0.00566787	0.00925891	0.540437	19.7687
genus Ruminococcus gnavus group	OSA	rs62167033	T	C	0.0706	0.0706	0.185289	0.0396295	3.49526e-06	0.00400794	0.0208689	0.847701	21.8606
genus Ruminococcus gnavus group	OSA	rs78399089	T	C	0.0825	0.0825	0.144445	0.0326618	6.62995e-06	-0.00138107	0.0130026	0.915412	19.558
genus Ruminococcus gnavus group	OSA	rs934940	A	C	0.1849	0.1849	-0.105045	0.0229588	2.73703e-06	-0.00257709	0.0121736	0.832345	20.934
genus Ruminococcus torques group	OSA	rs10967781	C	A	0.3181	0.3181	0.0507994	0.0113322	8.36874e-06	-0.0107116	0.00912046	0.240209	20.095
genus Ruminococcus torques group	OSA	rs12434631	A	G	0.1402	0.1402	0.074697	0.0153401	2.77249e-06	0.0137567	0.0134412	0.306086	23.711
genus Ruminococcus torques group	OSA	rs1475330	C	T	0.6988	0.3012	-0.0523492	0.01182	8.1343e-06	0.00386819	0.00971029	0.690365	19.6149
genus Ruminococcus torques group	OSA	rs35866622	T	C	0.4404	0.4404	-0.0612024	0.0109421	2.21335e-08	0.0111957	0.00872867	0.19962	31.285
genus Ruminococcus torques group	OSA	rs4073731	T	C	0.1759	0.1759	0.0651948	0.0142221	4.05247e-06	-0.0263605	0.0112183	0.0187849	21.0135
genus Ruminococcus torques group	OSA	rs77034621	T	G	0.0527	0.0527	-0.151553	0.0335878	6.06876e-06	0.00678183	0.0324943	0.834676	20.3594
class Verrucomicrobiae	OSA	rs111862613	T	C	0.166	0.166	0.090699	0.0196746	3.73844e-06	-0.00497401	0.0110548	0.652753	21.2517
class Verrucomicrobiae	OSA	rs117107102	A	G	0.0447	0.0447	0.204683	0.0431572	2.91823e-06	0.0226795	0.0197364	0.250506	22.4935
class Verrucomicrobiae	OSA	rs11729256	T	C	0.2386	0.2386	0.0749798	0.0150177	6.73085e-07	0.00170798	0.0110264	0.876901	24.9277
class Verrucomicrobiae	OSA	rs12908520	G	A	0.4563	0.4563	0.0618926	0.0130946	2.17165e-06	-0.0126978	0.00835827	0.128714	22.3405
class Verrucomicrobiae	OSA	rs2602429	T	C	0.7783	0.2217	-0.0746844	0.0156194	2.58297e-06	0.00733092	0.00946353	0.438547	22.8629
class Verrucomicrobiae	OSA	rs4242783	A	G	0.7127	0.2873	-0.0689292	0.0147693	2.63615e-06	0.0111015	0.0092305	0.229095	21.7814
class Verrucomicrobiae	OSA	rs4936098	G	A	0.66	0.34	-0.0648843	0.0135928	1.1222e-06	0.00732274	0.00868035	0.398894	22.7856
class Verrucomicrobiae	OSA	rs61779207	G	A	0.1779	0.1779	-0.0758309	0.0167762	6.7228e-06	-0.00849052	0.0100047	0.396076	20.4317
class Verrucomicrobiae	OSA	rs74542928	T	C	0.0785	0.0785	0.112164	0.0236422	1.63222e-06	0.0480829	0.0193528	0.0129715	22.5077
class Verrucomicrobiae	OSA	rs9349825	A	G	0.2793	0.2793	-0.0704036	0.0147128	2.53688e-06	0.0117375	0.0105795	0.267232	22.8981
class Verrucomicrobiae	OSA	rs941682	G	A	0.3111	0.3111	-0.0631436	0.0143767	9.60993e-06	-0.00679535	0.00928263	0.464138	19.2904
genus Sellimonas	OSA	rs113379006	T	C	0.168	0.168	-0.162759	0.0357025	7.20775e-06	0.0180994	0.0109254	0.0975933	20.7823
genus Sellimonas	OSA	rs13417181	T	C	0.2157	0.2157	0.166509	0.0337521	7.61746e-07	-0.00484843	0.00978824	0.620366	24.3374
genus Sellimonas	OSA	rs2371572	A	C	0.5487	0.4513	0.127349	0.0250862	4.46355e-07	-0.00493516	0.00833426	0.553748	25.7704
genus Sellimonas	OSA	rs41816	A	G	0.2515	0.2515	0.132201	0.0291087	8.39363e-06	0.00938428	0.00901628	0.297961	20.6264
genus Sellimonas	OSA	rs553697	C	T	0.838	0.162	0.153767	0.0339099	6.12774e-06	0.0175331	0.0107464	0.102778	20.5624
genus Sellimonas	OSA	rs56203279	T	C	0.33	0.33	-0.124045	0.0269115	3.71997e-06	-0.00818244	0.00874996	0.349716	21.2463
genus Senegalimassilia	OSA	rs10036909	C	T	0.0696	0.0696	0.185519	0.0400881	8.05434e-06	-0.0222342	0.021053	0.29092	21.4164
genus Senegalimassilia	OSA	rs11787826	C	A	0.4284	0.4284	0.081327	0.0171154	2.63463e-06	-0.00335848	0.00840501	0.689466	22.5785
genus Senegalimassilia	OSA	rs1990708	A	C	0.1262	0.1262	-0.109619	0.0247785	8.90574e-06	0.00486226	0.0154121	0.752395	19.5714
genus Senegalimassilia	OSA	rs2017373	C	T	0.3738	0.3738	0.0782258	0.0176841	9.50298e-06	0.011181	0.00864612	0.19595	19.5674
genus Senegalimassilia	OSA	rs7225245	A	G	0.5417	0.4583	-0.079173	0.0170421	4.18013e-06	0.000986082	0.00839297	0.906472	21.5828
genus Slackia	OSA	rs10409783	G	A	0.7167	0.2833	-0.0950828	0.0211239	7.69591e-06	0.0122861	0.00918541	0.181036	20.2608
genus Slackia	OSA	rs12440440	A	G	0.3091	0.3091	0.0901934	0.0190582	2.62869e-06	0.0061443	0.00871727	0.480908	22.3968
genus Slackia	OSA	rs16894137	C	T	0.1431	0.1431	-0.122792	0.0263047	2.71181e-06	0.0280896	0.0122874	0.0222515	21.7908
genus Slackia	OSA	rs35156985	T	C	0.0636	0.0636	-0.155709	0.0348085	8.05954e-06	-0.00125229	0.020745	0.951864	20.0104
genus Slackia	OSA	rs4492265	G	A	0.6899	0.3101	0.0905757	0.0191658	2.40924e-06	0.0115261	0.00903858	0.202236	22.3342
genus Slackia	OSA	rs8901	C	T	0.3708	0.3708	0.0934594	0.0186813	6.07002e-07	0.000293333	0.00910808	0.974308	25.0283
genus Streptococcus	OSA	rs10028567	C	T	0.0815	0.0815	-0.0921167	0.0191881	7.30348e-06	-0.0183136	0.0127398	0.150572	23.0469
genus Streptococcus	OSA	rs10448310	A	G	0.4304	0.4304	-0.0517935	0.0111324	3.30704e-06	-0.00707857	0.0086387	0.412557	21.6458
genus Streptococcus	OSA	rs11110281	T	C	0.0676	0.0676	-0.137519	0.0227398	2.58315e-09	0.0122899	0.0191354	0.520704	36.5723
genus Streptococcus	OSA	rs11720390	G	A	0.0746	0.0746	0.107024	0.0228121	3.59484e-06	0.0216154	0.0172247	0.209512	22.0106
genus Streptococcus	OSA	rs11764382	A	G	0.1909	0.1909	-0.0695345	0.0143671	1.28632e-06	0.0176057	0.0119067	0.139237	23.4241
genus Streptococcus	OSA	rs17708276	A	G	0.1282	0.1282	-0.0793955	0.0170628	3.04096e-06	-0.0300401	0.0133623	0.024568	21.6517
genus Streptococcus	OSA	rs1918540	A	G	0.7475	0.2525	-0.059639	0.0128148	2.44068e-06	0.0132021	0.0107488	0.219356	21.6589
genus Streptococcus	OSA	rs2370083	G	T	0.0885	0.0885	-0.0816836	0.0185851	9.75237e-06	0.0231946	0.0169661	0.17159	19.317
genus Streptococcus	OSA	rs57646748	G	A	0.0676	0.0676	-0.0907696	0.0200344	5.47545e-06	0.021014	0.0214786	0.327891	20.5271
genus Streptococcus	OSA	rs6806351	T	C	0.2087	0.2087	-0.0633829	0.0136647	4.93867e-06	0.00794311	0.0100103	0.427489	21.5151
genus Streptococcus	OSA	rs71481756	T	G	0.0994	0.0994	0.0931048	0.0207949	6.51478e-06	-0.00774896	0.0168743	0.646078	20.0461
genus Streptococcus	OSA	rs7916711	A	G	0.0646	0.0646	0.102891	0.0217362	2.717e-06	0.00253697	0.0119798	0.832286	22.4072
genus Subdoligranulum	OSA	rs10065321	T	C	0.3678	0.3678	-0.0512828	0.0108105	2.10155e-06	-0.0196408	0.00840132	0.0193963	22.5036
genus Subdoligranulum	OSA	rs10497836	T	C	0.7197	0.2803	0.0524065	0.0118697	8.37954e-06	0.00565913	0.0101149	0.575831	19.4935
genus Subdoligranulum	OSA	rs1667315	G	A	0.4374	0.4374	0.0485017	0.0107452	6.7214e-06	0.00443823	0.00849036	0.601157	20.3744
genus Subdoligranulum	OSA	rs2114677	C	T	0.0557	0.0557	-0.104176	0.0230829	2.71725e-06	0.0117651	0.0129659	0.364201	20.3683
genus Subdoligranulum	OSA	rs2171249	C	T	0.0736	0.0736	0.106744	0.0233213	4.50557e-06	0.00532951	0.0158264	0.736307	20.9499
genus Subdoligranulum	OSA	rs3761728	G	T	0.7575	0.2425	0.0543458	0.0118866	3.8675e-06	0.00096237	0.00954438	0.919685	20.9034
genus Subdoligranulum	OSA	rs4347804	G	A	0.9583	0.0417	-0.166063	0.0357483	2.18404e-06	-0.020158	0.0234982	0.390973	21.5792
genus Subdoligranulum	OSA	rs6555306	C	T	0.8777	0.1223	0.0740777	0.0155463	2.80666e-06	0.0198477	0.011857	0.0941456	22.705
genus Subdoligranulum	OSA	rs75158211	T	C	0.1113	0.1113	-0.072343	0.015933	7.5216e-06	0.00469243	0.0116368	0.686771	20.6157
genus Subdoligranulum	OSA	rs76528319	G	T	0.0398	0.0398	-0.143279	0.0310662	7.41396e-06	-0.0221222	0.0149904	0.140009	21.271
genus Sutterella	OSA	rs1145877	G	A	0.841	0.159	0.073548	0.0162413	7.19946e-06	-0.0109774	0.0120357	0.361735	20.5069
genus Sutterella	OSA	rs11591622	T	G	0.2157	0.2157	-0.0688382	0.0151375	6.4986e-06	-0.0286079	0.0112871	0.0112585	20.68
genus Sutterella	OSA	rs13173038	A	G	0.2207	0.2207	-0.0718076	0.0151627	2.72986e-06	-0.0213533	0.00959272	0.0260154	22.4279
genus Sutterella	OSA	rs143438747	T	C	0.0547	0.0547	-0.145793	0.0306867	3.2802e-06	0.0130381	0.0155785	0.40263	22.5722
genus Sutterella	OSA	rs2050185	A	G	0.6223	0.3777	-0.0575138	0.0128766	7.96948e-06	-0.0164197	0.00855866	0.0550491	19.9499
genus Sutterella	OSA	rs2321387	G	A	0.5298	0.4702	-0.0592876	0.0124509	1.86518e-06	0.00606062	0.00836634	0.468818	22.6739
genus Sutterella	OSA	rs2613606	T	C	0.6064	0.3936	0.0556794	0.0124117	7.20228e-06	-0.00252008	0.00842586	0.764872	20.1246
genus Sutterella	OSA	rs607327	T	C	0.6233	0.3767	-0.0578334	0.0129053	6.63056e-06	0.0152753	0.00855298	0.0741054	20.0827
genus Sutterella	OSA	rs62501473	G	A	0.2286	0.2286	0.0694233	0.0149416	5.51849e-06	-0.0114668	0.00941971	0.223481	21.5882
genus Sutterella	OSA	rs7499539	A	G	0.3231	0.3231	0.0617478	0.0130998	2.35771e-06	-0.00650994	0.00938756	0.488018	22.2184
genus Sutterella	OSA	rs7638039	T	C	0.2326	0.2326	0.0645624	0.0143887	8.66403e-06	-0.0116128	0.00961277	0.227023	20.1334
genus Sutterella	OSA	rs9350083	T	G	0.2992	0.2992	-0.0593069	0.0133929	8.22773e-06	-0.011385	0.00865209	0.188219	19.6093
genus Terrisporobacter	OSA	rs1883097	C	T	0.0557	0.0557	0.226399	0.0454642	4.15786e-07	0.0140145	0.0217326	0.519019	24.7976
genus Terrisporobacter	OSA	rs2569953	C	A	0.5805	0.4195	0.0775591	0.0174641	8.95014e-06	0.000579101	0.00837939	0.944902	19.723
genus Terrisporobacter	OSA	rs2872237	A	C	0.5656	0.4344	0.0814505	0.0175943	3.97137e-06	0.00924611	0.00846042	0.274452	21.4311
genus Terrisporobacter	OSA	rs58405430	G	T	0.1153	0.1153	0.134617	0.0301177	7.93707e-06	0.0253086	0.0173354	0.144308	19.9782
genus Terrisporobacter	OSA	rs7184125	T	C	0.2326	0.2326	0.091256	0.0205493	8.48106e-06	-0.00500551	0.00925942	0.588793	19.721
genus Turicibacter	OSA	rs11054680	T	C	0.0964	0.0964	-0.104751	0.0226997	2.30978e-06	0.00991451	0.0110107	0.367883	21.2949
genus Turicibacter	OSA	rs11666533	C	T	0.0795	0.0795	-0.111689	0.0248436	7.37106e-06	0.01608	0.0152728	0.292408	20.2112
genus Turicibacter	OSA	rs149744580	A	G	0.0527	0.0527	0.169883	0.0315478	7.00971e-08	-0.0170955	0.0185291	0.356202	28.9976
genus Turicibacter	OSA	rs2834977	T	C	0.173	0.173	-0.0959995	0.0208261	3.95585e-06	-0.0173189	0.011539	0.133381	21.2482
genus Turicibacter	OSA	rs2952020	A	G	0.7773	0.2227	0.0759019	0.0165764	5.63313e-06	0.0107726	0.00966774	0.265159	20.9664
genus Turicibacter	OSA	rs3734633	G	A	0.0974	0.0974	-0.120957	0.02683	5.31912e-06	-0.00479639	0.0176363	0.785652	20.3245
genus Turicibacter	OSA	rs4869133	G	A	0.0885	0.0885	0.131186	0.027197	2.5537e-06	-0.00688796	0.0109355	0.528778	23.2666
genus Turicibacter	OSA	rs55756211	T	C	0.1163	0.1163	-0.115115	0.0240708	2.8053e-06	-0.0231585	0.0159222	0.145814	22.8709
genus Turicibacter	OSA	rs7199484	G	A	0.332	0.332	-0.0731428	0.0160172	5.7666e-06	0.00385474	0.00898555	0.667929	20.8531
genus Tyzzerella3	OSA	rs10898797	C	T	0.1571	0.1571	0.12238	0.0274683	8.85442e-06	0.0013068	0.0132339	0.92134	19.8499
genus Tyzzerella3	OSA	rs112102233	A	G	0.0666	0.0666	-0.216348	0.0477575	6.17675e-06	-0.0255493	0.0196204	0.192855	20.5221
genus Tyzzerella3	OSA	rs1232220	T	G	0.8738	0.1262	0.143869	0.031828	7.90788e-06	-0.0200395	0.0137235	0.144227	20.4322
genus Tyzzerella3	OSA	rs17706273	T	C	0.1521	0.1521	-0.140368	0.0274708	5.87814e-07	0.0142953	0.0153953	0.353123	26.1092
genus Tyzzerella3	OSA	rs191093	G	A	0.0795	0.0795	0.159008	0.0353306	6.76394e-06	-0.00145875	0.0134919	0.9139	20.2552
genus Tyzzerella3	OSA	rs4904512	T	C	0.1988	0.1988	-0.117151	0.0250306	3.09272e-06	0.029498	0.012358	0.0169883	21.9053
genus Tyzzerella3	OSA	rs55799124	A	G	0.2068	0.2068	-0.11435	0.0238604	1.33549e-06	0.0227845	0.00940186	0.0153759	22.9677
genus Tyzzerella3	OSA	rs67476743	T	G	0.2853	0.2853	0.132164	0.022208	3.7405e-09	0.00131936	0.00935182	0.887806	35.4166
genus Tyzzerella3	OSA	rs7019909	T	C	0.1014	0.1014	0.144156	0.0301626	1.76121e-06	0.0232899	0.0127293	0.067307	22.8417
genus Tyzzerella3	OSA	rs7333521	T	C	0.0427	0.0427	-0.207191	0.0453121	4.87607e-06	0.040519	0.0234291	0.0837317	20.908
genus Tyzzerella3	OSA	rs75091807	G	T	0.0905	0.0905	-0.184966	0.0383029	1.70675e-06	0.00289451	0.0173086	0.867189	23.3196
genus Tyzzerella3	OSA	rs7561370	C	T	0.8777	0.1223	-0.131341	0.0286292	1.51604e-06	-0.00145825	0.011623	0.900157	21.0466
family Acidaminococcaceae	OSA	rs262812	T	C	0.2664	0.2664	-0.065675	0.0142257	3.24908e-06	0.0045612	0.00904118	0.613916	21.3134
family Acidaminococcaceae	OSA	rs2933324	G	A	0.7465	0.2535	0.0662557	0.0140257	2.23676e-06	-0.0188031	0.0098936	0.0573641	22.315
family Acidaminococcaceae	OSA	rs45497800	T	C	0.0825	0.0825	-0.117863	0.0257351	5.86422e-06	-0.0114589	0.0118704	0.334381	20.9751
family Acidaminococcaceae	OSA	rs6589457	G	A	0.9453	0.0547	-0.165911	0.0349516	2.3151e-06	-0.00433441	0.0191119	0.820586	22.5329
family Acidaminococcaceae	OSA	rs6923842	T	C	0.169	0.169	-0.0796106	0.0169192	2.21304e-06	-0.0176861	0.0130218	0.174401	22.1402
family Acidaminococcaceae	OSA	rs74540770	G	A	0.0646	0.0646	-0.108969	0.0243533	7.0881e-06	-0.00511104	0.0153263	0.738771	20.0212
family Actinomycetaceae	OSA	rs2889192	T	G	0.7932	0.2068	-0.0887537	0.0195009	3.64418e-06	-0.000592816	0.0116798	0.95952	20.714
family Actinomycetaceae	OSA	rs34583783	G	T	0.1024	0.1024	0.123756	0.026427	5.47974e-06	0.045453	0.0172189	0.00829755	21.9299
family Actinomycetaceae	OSA	rs35011108	A	G	0.0636	0.0636	0.241826	0.0503796	1.82671e-06	-0.0195053	0.0165629	0.238938	23.0407
family Actinomycetaceae	OSA	rs4073240	G	A	0.3827	0.3827	0.0747546	0.0164684	6.05327e-06	0.00926231	0.00852273	0.277135	20.605
genus Veillonella	OSA	rs1882878	A	G	0.3062	0.3062	-0.0768966	0.0163908	2.98092e-06	0.0100061	0.00906973	0.269922	22.0097
genus Veillonella	OSA	rs2013594	C	T	0.6421	0.3579	0.0720698	0.0155153	3.42129e-06	-0.00680355	0.00846525	0.421568	21.5768
genus Veillonella	OSA	rs62376424	C	T	0.334	0.334	-0.0762216	0.0163499	3.65452e-06	0.00957891	0.00901035	0.287737	21.7333
genus Veillonella	OSA	rs6656807	G	A	0.5755	0.4245	-0.0703062	0.0153954	5.49693e-06	0.00489812	0.00861276	0.569557	20.8548
genus Veillonella	OSA	rs742016	A	G	0.4235	0.4235	-0.0688571	0.0149769	4.65693e-06	-0.00610813	0.00878802	0.487022	21.1375
genus Victivallis	OSA	rs11899949	G	A	0.2773	0.2773	0.130568	0.0276239	2.76707e-06	0.000646469	0.00899451	0.942702	22.341
genus Victivallis	OSA	rs12512543	A	C	0.1213	0.1213	-0.178036	0.0374344	2.54132e-06	0.0204683	0.015078	0.174624	22.619
genus Victivallis	OSA	rs173120	C	T	0.7545	0.2455	-0.13381	0.0290127	7.65244e-06	0.00210013	0.0105868	0.842754	21.2716
genus Victivallis	OSA	rs1882775	A	G	0.2237	0.2237	-0.13827	0.031273	8.72831e-06	0.00103255	0.0107286	0.923328	19.5487
genus Victivallis	OSA	rs2546432	C	T	0.5338	0.4662	0.110803	0.0249655	9.93276e-06	-0.000590909	0.00831404	0.943339	19.698
genus Victivallis	OSA	rs342302	A	G	0.159	0.159	-0.152754	0.0351572	8.15943e-06	-0.003984	0.0119963	0.739811	18.878
genus Victivallis	OSA	rs4764863	G	A	0.5	0.5	0.121561	0.0246058	8.22224e-07	-0.0042819	0.00833173	0.607302	24.407
genus Victivallis	OSA	rs4895919	C	T	0.5179	0.4821	0.116918	0.0247515	2.75201e-06	0.00670415	0.00829303	0.418855	22.3131
genus Victivallis	OSA	rs56349194	A	G	0.16	0.16	-0.158501	0.0315231	6.25749e-07	0.00804593	0.0122803	0.512347	25.2817
genus Victivallis	OSA	rs911666	T	C	0.3052	0.3052	-0.118576	0.0263146	7.65244e-06	0.00474239	0.00898338	0.597565	20.3049
order Actinomycetales	OSA	rs2889192	T	G	0.7932	0.2068	-0.0884052	0.0194997	3.96725e-06	-0.000592816	0.0116798	0.95952	20.5542
order Actinomycetales	OSA	rs34583783	G	T	0.1024	0.1024	0.123688	0.0264254	5.53886e-06	0.045453	0.0172189	0.00829755	21.9085
order Actinomycetales	OSA	rs35011108	A	G	0.0636	0.0636	0.241546	0.0503803	1.87659e-06	-0.0195053	0.0165629	0.238938	22.9868
order Actinomycetales	OSA	rs4073240	G	A	0.3827	0.3827	0.074973	0.0164672	5.67898e-06	0.00926231	0.00852273	0.277135	20.7286
order Bacillales	OSA	rs10233278	T	C	0.4125	0.4125	-0.116319	0.0248527	3.508e-06	0.002049	0.00838425	0.806931	21.9056
order Bacillales	OSA	rs10410917	C	T	0.4036	0.4036	-0.11471	0.0250025	5.57353e-06	-0.00406063	0.00848346	0.632186	21.0492
order Bacillales	OSA	rs11034576	A	G	0.0795	0.0795	0.205765	0.0453311	8.85972e-06	-0.0124096	0.0125184	0.321535	20.604
order Bacillales	OSA	rs11207728	A	G	0.7972	0.2028	0.14455	0.0316912	5.73456e-06	0.00471214	0.0111564	0.672755	20.8046
order Bacillales	OSA	rs11844714	A	G	0.163	0.163	-0.143245	0.0320272	5.06209e-06	-0.00466281	0.0102538	0.649298	20.0042
order Bacillales	OSA	rs1287018	G	A	0.16	0.16	0.141125	0.0319309	9.87097e-06	0.000452404	0.010656	0.966136	19.5337
order Bacillales	OSA	rs4617108	G	A	0.9394	0.0606	-0.248861	0.0525929	1.97506e-06	0.0217837	0.0147972	0.14098	22.3903
order Bacillales	OSA	rs74420793	A	G	0.162	0.162	-0.164413	0.0353763	3.07319e-06	-0.0120206	0.0135318	0.374365	21.5997
order Bacteroidales	OSA	rs11146701	A	G	0.4254	0.4254	0.0473596	0.010541	7.08223e-06	-0.00584889	0.00870393	0.501595	20.1861
order Bacteroidales	OSA	rs17343978	A	C	0.2604	0.2604	-0.0552057	0.0120278	8.3593e-06	-0.000773849	0.0102612	0.939885	21.0666
order Bacteroidales	OSA	rs2032750	C	T	0.5487	0.4513	0.0508393	0.0106807	1.91509e-06	-0.00823165	0.00832541	0.322791	22.6569
order Bacteroidales	OSA	rs2363574	T	C	0.9682	0.0318	0.222741	0.0508055	9.93482e-06	0.00349272	0.0216497	0.871834	19.2211
order Bacteroidales	OSA	rs4916508	A	G	0.5646	0.4354	0.0466729	0.0105312	8.4711e-06	-0.00245294	0.00837036	0.769483	19.6415
order Bacteroidales	OSA	rs55773148	G	A	0.0527	0.0527	-0.121514	0.0236759	3.89583e-07	-0.0029638	0.0184077	0.872087	26.3414
order Bacteroidales	OSA	rs62531359	T	G	0.1451	0.1451	0.0655728	0.0149891	9.08657e-06	-0.0081024	0.0108005	0.453141	19.138
order Bacteroidales	OSA	rs62575403	C	T	0.0437	0.0437	0.140055	0.0311128	7.06122e-06	-0.00747114	0.0206321	0.717267	20.2637
order Bacteroidales	OSA	rs72706335	T	C	0.0656	0.0656	-0.22241	0.0493458	7.65526e-06	0.0190364	0.026781	0.477196	20.3146
order Bacteroidales	OSA	rs73975615	G	A	0.0109	0.0109	-0.207018	0.0442633	1.21616e-06	0.0307958	0.049132	0.530792	21.874
order Bacteroidales	OSA	rs7631304	G	A	0.17	0.17	-0.0645771	0.0132957	8.36778e-07	0.0202456	0.0116688	0.082737	23.5904
order Bacteroidales	OSA	rs79585701	A	C	0.1292	0.1292	0.0646823	0.0149628	9.98596e-06	0.0156095	0.0118666	0.188368	18.6872
order Bacteroidales	OSA	rs929878	T	C	0.7555	0.2445	0.0548532	0.012153	4.7338e-06	0.00931463	0.0101199	0.357348	20.3722
order Bifidobacteriales	OSA	rs10831953	G	A	0.333	0.333	0.0537537	0.0123746	9.94741e-06	0.00446538	0.00902735	0.620848	18.8692
order Bifidobacteriales	OSA	rs12446429	T	C	0.1362	0.1362	0.0810099	0.019073	8.52884e-06	-0.00461866	0.0107058	0.666165	18.0401
order Bifidobacteriales	OSA	rs13020688	G	A	0.3529	0.3529	0.0584045	0.0122081	1.57373e-06	-0.00829499	0.00903665	0.358657	22.8874
order Bifidobacteriales	OSA	rs4957061	T	C	0.4652	0.4652	0.0569873	0.0116907	1.1517e-06	-0.00772202	0.008439	0.36017	23.7616
order Bifidobacteriales	OSA	rs540489	T	G	0.2336	0.2336	-0.0632518	0.013817	5.36809e-06	-0.0103311	0.0108784	0.342272	20.9565
order Bifidobacteriales	OSA	rs55888705	A	G	0.3867	0.3867	0.053673	0.0120586	8.66204e-06	-0.00525526	0.00919499	0.567636	19.8115
order Bifidobacteriales	OSA	rs6899771	A	G	0.0954	0.0954	-0.0914312	0.0202604	7.27998e-06	0.00360299	0.0137434	0.793197	20.3654
order Bifidobacteriales	OSA	rs7174549	T	C	0.6441	0.3559	-0.0551726	0.0124655	6.86784e-06	-0.00633227	0.00864602	0.46393	19.5897
order Bifidobacteriales	OSA	rs7322849	T	C	0.0964	0.0964	0.110676	0.0200996	1.74032e-08	0.0126169	0.0144275	0.381846	30.3202
order Bifidobacteriales	OSA	rs857444	C	T	0.3608	0.3608	0.0553965	0.0120669	3.8249e-06	-0.0051419	0.00858934	0.549414	21.0753
order Burkholderiales	OSA	rs1511453	A	G	0.0636	0.0636	0.0910999	0.0199479	8.00092e-06	0.0270304	0.0177135	0.127016	20.8565
order Burkholderiales	OSA	rs1928341	G	A	0.5785	0.4215	-0.0507782	0.0110587	4.51513e-06	0.00150975	0.00842967	0.85786	21.0837
order Burkholderiales	OSA	rs2321387	G	A	0.5298	0.4702	-0.0508514	0.0109588	3.25784e-06	0.00606062	0.00836634	0.468818	21.5318
order Burkholderiales	OSA	rs2613606	T	C	0.6064	0.3936	0.0499561	0.0109264	4.13361e-06	-0.00252008	0.00842586	0.764872	20.9037
order Burkholderiales	OSA	rs4033856	T	C	0.8708	0.1292	-0.0833445	0.0167489	5.66826e-07	-0.00515159	0.0147147	0.726265	24.7617
order Burkholderiales	OSA	rs6087811	T	G	0.0815	0.0815	-0.101587	0.0198817	2.88377e-07	-0.00969032	0.0137868	0.482138	26.1077
order Burkholderiales	OSA	rs62191117	A	G	0.2058	0.2058	0.0679995	0.0132471	2.791e-07	-0.00529642	0.0102567	0.605585	26.3493
order Burkholderiales	OSA	rs62395635	T	C	0.0706	0.0706	0.109911	0.0236375	2.90228e-06	-0.00249906	0.017287	0.885056	21.6212
order Burkholderiales	OSA	rs75242906	C	T	0.0537	0.0537	-0.120974	0.0281273	9.74518e-06	0.0256798	0.0151054	0.0891251	18.4981
order Burkholderiales	OSA	rs7638039	T	C	0.2326	0.2326	0.0580987	0.012673	4.83593e-06	-0.0116128	0.00961277	0.227023	21.0172
order Clostridiales	OSA	rs10774377	G	A	0.666	0.334	-0.0523003	0.0113859	3.80899e-06	0.00850386	0.00838633	0.310575	21.0996
order Clostridiales	OSA	rs112334273	G	A	0.2455	0.2455	0.0639383	0.0127404	4.07258e-07	0.0126223	0.00925912	0.172811	25.1858
order Clostridiales	OSA	rs13105690	C	T	0.7326	0.2674	0.0527441	0.011818	9.36807e-06	-0.00087353	0.00923278	0.924623	19.9186
order Clostridiales	OSA	rs13179700	C	T	0.6451	0.3549	-0.0510953	0.0109569	3.52111e-06	-0.00798127	0.00872233	0.360171	21.7464
order Clostridiales	OSA	rs1842454	G	A	0.2068	0.2068	-0.0543676	0.012734	9.91745e-06	0.0136597	0.01062	0.198367	18.2285
order Clostridiales	OSA	rs2273429	A	G	0.1074	0.1074	-0.0726191	0.0153105	4.16869e-06	0.0158797	0.0135088	0.239792	22.4969
order Clostridiales	OSA	rs290772	G	A	0.0616	0.0616	0.084254	0.0196297	9.9977e-06	-0.0273349	0.018375	0.136853	18.4227
order Clostridiales	OSA	rs6442336	T	C	0.7565	0.2435	0.0547729	0.0124169	9.62565e-06	0.00340569	0.00954323	0.721189	19.4583
order Clostridiales	OSA	rs6814436	C	T	0.8678	0.1322	-0.0741858	0.0150814	9.06296e-07	0.00128808	0.0118867	0.913708	24.1968
order Clostridiales	OSA	rs6815608	C	T	0.9155	0.0845	-0.104089	0.0210883	3.71989e-07	0.0127027	0.0115435	0.271151	24.3628
order Clostridiales	OSA	rs72738886	T	C	0.0775	0.0775	0.0865333	0.0190392	8.4157e-06	-0.00191311	0.0156886	0.902945	20.6571
order Clostridiales	OSA	rs992074	T	C	0.9652	0.0348	-0.255441	0.0508788	8.95385e-07	-0.0179486	0.0274934	0.513863	25.2062
order Coriobacteriales	OSA	rs11073596	G	T	0.66	0.34	-0.0510212	0.0114339	8.14442e-06	0.0108016	0.00856578	0.207305	19.9119
order Coriobacteriales	OSA	rs11250875	T	C	0.2087	0.2087	0.06075	0.0130939	4.82848e-06	-0.00643831	0.0100544	0.521949	21.5256
order Coriobacteriales	OSA	rs11656361	A	C	0.1292	0.1292	0.0773006	0.017553	8.0201e-06	-0.0102055	0.0107373	0.341875	19.3938
order Coriobacteriales	OSA	rs12974142	G	A	0.1083	0.1083	0.0789796	0.0177205	8.51236e-06	-0.0215599	0.0162211	0.183805	19.8645
order Coriobacteriales	OSA	rs13307134	T	C	0.7644	0.2356	-0.0565686	0.0126265	7.79938e-06	0.0230525	0.0111297	0.0383354	20.0717
order Coriobacteriales	OSA	rs1397793	A	G	0.6143	0.3857	0.0498855	0.0112446	9.77372e-06	-7.68052e-05	0.00908074	0.993252	19.6816
order Coriobacteriales	OSA	rs1816223	G	A	0.7893	0.2107	0.0586265	0.0129006	4.84117e-06	0.00361549	0.0103707	0.727371	20.6523
order Coriobacteriales	OSA	rs240104	T	C	0.2445	0.2445	-0.0603429	0.0126849	1.51604e-06	0.0132425	0.0092215	0.150989	22.6297
order Coriobacteriales	OSA	rs2442778	A	G	0.9543	0.0457	0.116408	0.0258545	9.02693e-06	-0.00776498	0.0186393	0.676977	20.2718
order Coriobacteriales	OSA	rs3025411	A	G	0.1044	0.1044	0.0926543	0.0209468	8.26913e-06	0.00279109	0.0134678	0.83582	19.5657
order Coriobacteriales	OSA	rs34739816	G	T	0.0815	0.0815	0.0965017	0.0207666	3.88356e-06	-0.0106011	0.0177246	0.549772	21.5943
order Coriobacteriales	OSA	rs67561917	A	G	0.1421	0.1421	-0.0714367	0.0154113	5.39126e-06	-0.00263045	0.0107478	0.806654	21.4864
order Coriobacteriales	OSA	rs719099	A	G	0.1362	0.1362	0.0778402	0.0155815	5.43313e-07	0.0257642	0.0139106	0.0640088	24.9568
order Coriobacteriales	OSA	rs8010111	A	G	0.9354	0.0646	0.103377	0.0229286	6.8962e-06	0.0404751	0.0152141	0.00780549	20.3279
family Alcaligenaceae	OSA	rs112135816	T	G	0.1471	0.1471	-0.0775052	0.0171554	5.27667e-06	0.018272	0.0173102	0.291169	20.4108
family Alcaligenaceae	OSA	rs1153990	A	G	0.2207	0.2207	-0.058727	0.0128306	5.96788e-06	0.00333296	0.00890584	0.708223	20.9499
family Alcaligenaceae	OSA	rs147968	C	T	0.4414	0.4414	0.0489475	0.0110321	9.12704e-06	0.00878957	0.00828869	0.28895	19.6854
family Alcaligenaceae	OSA	rs28480294	C	T	0.6561	0.3439	0.0516967	0.0115503	6.60602e-06	-0.00396195	0.00865964	0.647298	20.0327
family Alcaligenaceae	OSA	rs4033856	T	C	0.8708	0.1292	-0.081834	0.0168931	1.02903e-06	-0.00515159	0.0147147	0.726265	23.4665
family Alcaligenaceae	OSA	rs62191117	A	G	0.2058	0.2058	0.0684302	0.0133636	2.75943e-07	-0.00529642	0.0102567	0.605585	26.221
family Alcaligenaceae	OSA	rs62395635	T	C	0.0706	0.0706	0.110583	0.0238514	3.34696e-06	-0.00249906	0.017287	0.885056	21.4956
family Alcaligenaceae	OSA	rs6969323	A	C	0.2515	0.2515	-0.0593564	0.0129137	3.8858e-06	0.00412529	0.0099699	0.679039	21.1268
family Alcaligenaceae	OSA	rs74776516	T	G	0.0755	0.0755	-0.0944052	0.0213287	6.85046e-06	-0.00520763	0.0165024	0.752329	19.5913
family Alcaligenaceae	OSA	rs7638039	T	C	0.2326	0.2326	0.0603335	0.0127779	2.70477e-06	-0.0116128	0.00961277	0.227023	22.2945
family Alcaligenaceae	OSA	rs9537886	A	C	0.5229	0.4771	-0.0570888	0.0110683	2.35109e-07	0.00736848	0.0083427	0.377115	26.6036
order Desulfovibrionales	OSA	rs11599763	C	T	0.6103	0.3897	0.0554862	0.0117486	2.60699e-06	0.00342485	0.00848961	0.686641	22.3048
order Desulfovibrionales	OSA	rs17791387	A	G	0.1412	0.1412	-0.0727501	0.0154369	2.25294e-06	-0.00364631	0.0141352	0.796438	22.2099
order Desulfovibrionales	OSA	rs186073	T	C	0.4274	0.4274	0.0529219	0.0118542	8.7444e-06	0.00538309	0.00846446	0.5248	19.9309
order Desulfovibrionales	OSA	rs2692012	G	A	0.9364	0.0636	-0.112244	0.0253553	2.27023e-06	-0.00645813	0.0181691	0.722256	19.597
order Desulfovibrionales	OSA	rs2838334	G	A	0.3231	0.3231	0.0569024	0.0124223	4.16793e-06	0.00748143	0.0087037	0.390027	20.9825
order Desulfovibrionales	OSA	rs3935584	C	T	0.496	0.496	-0.0524466	0.0115749	7.19747e-06	0.00200946	0.00831737	0.809092	20.5305
order Desulfovibrionales	OSA	rs4506934	C	T	0.1123	0.1123	-0.0953383	0.0201367	2.42996e-06	-0.00152911	0.0128582	0.905338	22.416
order Desulfovibrionales	OSA	rs6058181	C	T	0.1233	0.1233	0.0836765	0.0166098	2.52773e-07	-0.0210193	0.0112159	0.0609228	25.3792
order Desulfovibrionales	OSA	rs62020470	A	G	0.2594	0.2594	-0.0573633	0.0129462	7.50983e-06	0.00624764	0.0107883	0.562515	19.6329
order Desulfovibrionales	OSA	rs72647048	T	C	0.1163	0.1163	-0.0772459	0.0170876	9.00285e-06	0.0313464	0.0130902	0.0166364	20.4357
order Desulfovibrionales	OSA	rs9928243	C	A	0.4254	0.4254	-0.0544713	0.0117811	3.96634e-06	-0.00937193	0.00830613	0.259187	21.3778
order Enterobacteriales	OSA	rs11026530	T	C	0.1342	0.1342	0.0822408	0.0186379	9.42692e-06	0.00395225	0.0115896	0.733091	19.4707
order Enterobacteriales	OSA	rs2374342	C	A	0.3569	0.3569	0.0582927	0.0126195	4.51617e-06	0.0100034	0.0084282	0.235267	21.3375
order Enterobacteriales	OSA	rs35673018	G	A	0.0944	0.0944	0.0899642	0.0202934	7.63115e-06	-0.0267866	0.0144908	0.0645268	19.653
order Enterobacteriales	OSA	rs504442	T	G	0.1392	0.1392	0.084159	0.0189479	5.17095e-06	-0.012781	0.0135379	0.345123	19.7278
order Enterobacteriales	OSA	rs62210023	A	G	0.3519	0.3519	0.0606754	0.0130125	3.13163e-06	-0.00941593	0.00870663	0.27949	21.7422
order Enterobacteriales	OSA	rs78143293	A	G	0.1441	0.1441	-0.0848521	0.0170415	1.19564e-06	-0.00186867	0.012708	0.883095	24.7919
order Enterobacteriales	OSA	rs79757635	C	A	0.161	0.161	0.0758597	0.0171286	9.31859e-06	-0.00705511	0.0122205	0.563726	19.6146
order Erysipelotrichales	OSA	rs1074800	G	A	0.6014	0.3986	-0.0492438	0.010887	6.14582e-06	0.00860702	0.00840555	0.30585	20.4591
order Erysipelotrichales	OSA	rs10781552	C	T	0.3121	0.3121	-0.0552212	0.0116074	2.33115e-06	-0.00525244	0.00921891	0.56885	22.633
order Erysipelotrichales	OSA	rs17530232	A	G	0.0765	0.0765	0.10305	0.0224648	2.79126e-06	-0.0233802	0.018415	0.204218	21.0422
order Erysipelotrichales	OSA	rs1884466	C	T	0.4513	0.4513	-0.0475363	0.0106939	9.52708e-06	-0.00662679	0.00832085	0.425795	19.7596
order Erysipelotrichales	OSA	rs2300774	A	G	0.5924	0.4076	-0.0524152	0.0106784	8.95468e-07	-0.00330553	0.00832046	0.691162	24.0936
order Erysipelotrichales	OSA	rs290833	T	G	0.3688	0.3688	-0.0497374	0.0111376	8.02897e-06	-0.00787649	0.0083134	0.343412	19.9427
order Erysipelotrichales	OSA	rs35161940	T	C	0.1272	0.1272	-0.0806041	0.0167641	1.8451e-06	-0.0159347	0.0134674	0.236729	23.1182
order Erysipelotrichales	OSA	rs4078432	T	C	0.8191	0.1809	0.0608929	0.0133764	4.23107e-06	0.00448596	0.0110036	0.683507	20.7231
order Erysipelotrichales	OSA	rs56970041	T	G	0.1113	0.1113	0.0724145	0.0164471	5.40344e-06	0.0521511	0.0170666	0.00224502	19.3853
order Erysipelotrichales	OSA	rs62504403	C	T	0.2356	0.2356	0.0681159	0.0127883	1.12264e-07	0.00526826	0.0104405	0.613841	28.3708
order Erysipelotrichales	OSA	rs7234058	T	C	0.0974	0.0974	-0.0945759	0.0194091	9.12347e-07	-0.00650802	0.0144071	0.651468	23.7438
order Erysipelotrichales	OSA	rs7826267	G	T	0.9254	0.0746	0.0839071	0.0199131	9.28453e-06	0.0379826	0.0169343	0.0249006	17.755
order Erysipelotrichales	OSA	rs8003149	C	T	0.2823	0.2823	0.0538798	0.0116888	4.08479e-06	-0.00767187	0.00878685	0.382604	21.2477
order Gastranaerophilales	OSA	rs11150282	T	C	0.3211	0.3211	0.098235	0.0197127	7.36055e-07	0.00290314	0.00864679	0.73706	24.8336
order Gastranaerophilales	OSA	rs113884518	T	C	0.0487	0.0487	-0.20591	0.0455376	7.7398e-06	0.000543656	0.0267065	0.983759	20.4463
order Gastranaerophilales	OSA	rs28678345	T	C	0.0467	0.0467	0.213083	0.0471377	8.05954e-06	-0.00755747	0.0193019	0.695397	20.4344
order Gastranaerophilales	OSA	rs367480	A	G	0.5726	0.4274	0.0841649	0.0185948	7.52419e-06	0.0187093	0.00865967	0.0307341	20.487
order Gastranaerophilales	OSA	rs4129395	G	A	0.4264	0.4264	0.0904264	0.0185253	1.21742e-06	0.00482188	0.0082781	0.56024	23.8265
order Gastranaerophilales	OSA	rs789069	A	C	0.172	0.172	-0.10413	0.0234459	6.5001e-06	0.00996733	0.0118968	0.402135	19.725
order Gastranaerophilales	OSA	rs79790072	T	C	0.0567	0.0567	0.226103	0.0488017	3.5381e-06	0.00533838	0.0240594	0.824405	21.4656
order Gastranaerophilales	OSA	rs8028558	A	G	0.4046	0.4046	0.08346	0.0188504	9.78228e-06	0.000120604	0.00862984	0.98885	19.6027
order Gastranaerophilales	OSA	rs9864379	T	C	0.1133	0.1133	-0.160521	0.0292752	4.65876e-08	-0.00982604	0.0116802	0.400205	30.0652
order Lactobacillales	OSA	rs11110282	A	G	0.0676	0.0676	-0.10239	0.0217849	3.95667e-06	0.0124465	0.0191294	0.515274	22.0904
order Lactobacillales	OSA	rs11627423	C	A	0.3897	0.3897	0.0499263	0.0109744	5.08757e-06	0.0206525	0.00858725	0.0161715	20.6965
order Lactobacillales	OSA	rs11730038	G	A	0.2406	0.2406	-0.0605384	0.0129052	5.09742e-06	0.00680088	0.00911812	0.455749	22.0056
order Lactobacillales	OSA	rs12797734	T	C	0.2525	0.2525	0.0571279	0.0127113	7.76515e-06	-0.0164423	0.00966816	0.0890041	20.1984
order Lactobacillales	OSA	rs1595463	C	A	0.4871	0.4871	0.0479749	0.0108801	7.44355e-06	-0.00345557	0.0083427	0.678725	19.443
order Lactobacillales	OSA	rs2370083	G	T	0.0885	0.0885	-0.08054	0.0180992	8.33489e-06	0.0231946	0.0169661	0.17159	19.8018
order Lactobacillales	OSA	rs2952251	G	A	0.7475	0.2525	0.0629317	0.0124177	3.36457e-07	0.0257517	0.00992026	0.00943518	25.6836
order Lactobacillales	OSA	rs34989881	A	G	0.0656	0.0656	0.113479	0.0246452	4.09355e-06	0.0431271	0.0195754	0.0275861	21.2015
order Lactobacillales	OSA	rs35344081	G	A	0.2406	0.2406	0.0642442	0.0127358	4.16064e-07	0.0186039	0.00938502	0.047446	25.4458
order Lactobacillales	OSA	rs4028634	C	T	0.5746	0.4254	-0.0532915	0.01101	1.34806e-06	0.013213	0.00858721	0.12388	23.4283
order Lactobacillales	OSA	rs57872228	C	T	0.171	0.171	-0.0688415	0.0146994	2.5825e-06	0.00254444	0.0128391	0.842905	21.9332
order Lactobacillales	OSA	rs74663707	C	T	0.0726	0.0726	0.0982594	0.0224613	8.39557e-06	-0.0254087	0.0168631	0.131872	19.1372
order Lactobacillales	OSA	rs77558518	A	G	0.0646	0.0646	-0.106466	0.0223484	1.67436e-06	-0.0176278	0.0140795	0.210563	22.6949
order Lactobacillales	OSA	rs78938557	T	C	0.0676	0.0676	0.10553	0.0233581	2.31089e-06	-0.00648656	0.0248223	0.793846	20.4116
order Lactobacillales	OSA	rs9581006	T	C	0.9543	0.0457	-0.22583	0.0469228	1.76596e-06	-0.0136064	0.0219151	0.534686	23.163
order Methanobacteriales	OSA	rs10202904	G	T	0.5328	0.4672	0.121754	0.0235357	3.01432e-07	0.000383795	0.00844935	0.96377	26.7616
order Methanobacteriales	OSA	rs10424197	A	G	0.675	0.325	0.111274	0.0247517	9.27897e-06	0.00269103	0.00955081	0.778128	20.2105
order Methanobacteriales	OSA	rs4257531	G	A	0.1143	0.1143	0.164498	0.0364959	7.44338e-06	-0.0159684	0.0135479	0.238533	20.3158
order Methanobacteriales	OSA	rs6508769	C	T	0.835	0.165	-0.153519	0.0344519	8.22527e-06	0.00905132	0.0116895	0.438746	19.8563
order Methanobacteriales	OSA	rs6776814	T	C	0.0895	0.0895	-0.199566	0.0411825	1.63061e-06	-0.0668598	0.0296696	0.0242293	23.4827
order Methanobacteriales	OSA	rs73068003	G	T	0.1223	0.1223	-0.15814	0.0351803	8.44578e-06	0.00223152	0.0140304	0.873631	20.2062
order Methanobacteriales	OSA	rs73457410	A	G	0.0666	0.0666	0.21534	0.0436695	1.40854e-06	-0.00821235	0.0169298	0.627617	24.316
order Methanobacteriales	OSA	rs75208022	C	T	0.0765	0.0765	-0.227245	0.048763	5.92107e-06	0.00403771	0.0141345	0.775136	21.7174
order Methanobacteriales	OSA	rs894996	C	A	0.0716	0.0716	0.216999	0.0449076	1.87556e-06	-0.0098202	0.0161605	0.543408	23.3494
order Mollicutes RF9	OSA	rs11779863	G	A	0.2068	0.2068	-0.0772768	0.0172171	6.68852e-06	0.00277897	0.0114058	0.807506	20.1455
order Mollicutes RF9	OSA	rs12566890	T	G	0.0954	0.0954	-0.103134	0.0241775	8.11204e-06	-0.0180844	0.012348	0.14304	18.1962
order Mollicutes RF9	OSA	rs13100746	C	T	0.4095	0.4095	0.0638979	0.0142685	7.28853e-06	0.00458066	0.00830509	0.581258	20.0547
order Mollicutes RF9	OSA	rs17235252	T	C	0.0944	0.0944	-0.122002	0.0255463	2.15879e-06	-0.0174165	0.0128222	0.174367	22.8075
order Mollicutes RF9	OSA	rs3932485	C	T	0.4284	0.4284	0.0626209	0.0141623	9.92865e-06	0.0105699	0.00845948	0.211491	19.5511
order Mollicutes RF9	OSA	rs515984	C	T	0.826	0.174	0.0875451	0.0190685	6.61363e-06	-0.00338678	0.0129718	0.794025	21.0781
order Mollicutes RF9	OSA	rs638542	A	G	0.7137	0.2863	0.070592	0.0157049	5.17285e-06	0.00101026	0.00911418	0.91174	20.2042
order Mollicutes RF9	OSA	rs74603314	T	C	0.0457	0.0457	0.230767	0.0489701	2.27641e-06	-0.0349874	0.0212469	0.0996185	22.2068
order Mollicutes RF9	OSA	rs7706512	A	G	0.496	0.496	-0.0657351	0.0138979	2.27206e-06	-0.00396632	0.00827958	0.631904	22.3716
order Mollicutes RF9	OSA	rs7801843	A	G	0.1292	0.1292	-0.0869495	0.0194509	9.46891e-06	-0.0238211	0.0115391	0.0389816	19.9827
order Mollicutes RF9	OSA	rs7853673	A	G	0.4861	0.4861	0.0624389	0.0139833	6.73256e-06	-0.0121341	0.00828989	0.143271	19.9384
order Mollicutes RF9	OSA	rs949341	A	G	0.6799	0.3201	-0.0656602	0.0147216	7.73286e-06	-0.0106191	0.00927467	0.252229	19.8927
order NB1n	OSA	rs11251024	G	A	0.33	0.33	0.104201	0.0206737	6.62796e-07	0.00966603	0.0094014	0.30388	25.4043
order NB1n	OSA	rs11606187	A	G	0.1074	0.1074	-0.154539	0.0326288	3.30583e-06	0.0293247	0.0117828	0.0128186	22.4323
order NB1n	OSA	rs13385922	T	C	0.4056	0.4056	0.0929494	0.0201348	3.96826e-06	0.003604	0.00870628	0.678908	21.3107
order NB1n	OSA	rs166849	A	G	0.6103	0.3897	-0.0911053	0.0202239	7.73891e-06	0.0183943	0.00839788	0.0284984	20.2935
order NB1n	OSA	rs2172426	T	C	0.5527	0.4473	0.10212	0.0198947	3.17424e-07	-0.00502364	0.00845486	0.552398	26.3479
order NB1n	OSA	rs267959	G	A	0.6571	0.3429	-0.0988612	0.0209676	2.61993e-06	-0.0179223	0.00924891	0.0526514	22.2308
order NB1n	OSA	rs4383094	C	T	0.9036	0.0964	-0.149188	0.0320662	4.28134e-06	0.0172269	0.011913	0.148159	21.6458
order NB1n	OSA	rs60775321	T	C	0.3012	0.3012	-0.0962425	0.0213842	7.10461e-06	0.0149702	0.00915698	0.102081	20.2557
order NB1n	OSA	rs72671304	T	C	0.0696	0.0696	0.172322	0.0370028	3.79577e-06	0.0167289	0.0158167	0.290204	21.6876
order NB1n	OSA	rs7911787	G	T	0.0656	0.0656	-0.223071	0.0470232	3.38821e-06	-0.0147428	0.0233446	0.527695	22.5041
order NB1n	OSA	rs8126061	T	C	0.0954	0.0954	-0.159135	0.0351904	7.36326e-06	-0.0155066	0.0124908	0.214443	20.4495
order NB1n	OSA	rs9542068	T	C	0.3211	0.3211	0.0990709	0.0218149	6.52334e-06	0.0118204	0.00878099	0.17826	20.6246
order Pasteurellales	OSA	rs10965428	C	A	0.0795	0.0795	-0.119902	0.0258219	4.29151e-06	0.00158907	0.0180687	0.92992	21.5614
order Pasteurellales	OSA	rs111582866	G	A	0.1014	0.1014	-0.113957	0.0256403	7.06627e-06	0.00121697	0.0146717	0.933894	19.7531
order Pasteurellales	OSA	rs12050685	A	G	0.3598	0.3598	-0.0670948	0.015239	9.18523e-06	0.0285369	0.00917103	0.00186059	19.385
order Pasteurellales	OSA	rs16970009	A	G	0.0437	0.0437	0.187381	0.0429572	7.31526e-06	-0.0120225	0.0297442	0.686069	19.0274
order Pasteurellales	OSA	rs4822728	T	C	0.4374	0.4374	0.0685479	0.0149032	4.71846e-06	0.0126246	0.00827193	0.126962	21.1558
order Pasteurellales	OSA	rs6972479	A	G	0.2425	0.2425	-0.0781862	0.0175366	7.74819e-06	0.00648044	0.010276	0.528277	19.8779
order Pasteurellales	OSA	rs72756943	G	A	0.0855	0.0855	0.13988	0.0303029	3.3522e-06	-0.0280143	0.0166172	0.0918227	21.308
order Pasteurellales	OSA	rs73139353	A	C	0.0646	0.0646	-0.222573	0.0484634	8.71325e-06	-0.0148953	0.0147012	0.310963	21.092
order Pasteurellales	OSA	rs76022354	C	T	0.0328	0.0328	0.24289	0.0500406	1.82856e-06	-0.000241592	0.019013	0.989862	23.5599
order Pasteurellales	OSA	rs78909003	T	C	0.0497	0.0497	-0.241159	0.0498372	2.04894e-06	0.0220957	0.0181791	0.224197	23.4153
order Pasteurellales	OSA	rs9382510	C	T	0.2455	0.2455	-0.0881865	0.0169965	2.476e-07	-0.00348111	0.00948337	0.713562	26.9206
order Pasteurellales	OSA	rs9895850	T	C	0.0497	0.0497	-0.176406	0.041017	9.0826e-06	0.0165012	0.0202325	0.414741	18.4969
order Pasteurellales	OSA	rs9938097	C	T	0.6332	0.3668	0.0710386	0.0158024	8.22602e-06	-0.00315194	0.00851594	0.711292	20.2089
order Rhodospirillales	OSA	rs1035406	G	A	0.0994	0.0994	-0.114725	0.0247994	4.07165e-06	0.0185994	0.0129437	0.150731	21.401
order Rhodospirillales	OSA	rs11591293	G	T	0.4195	0.4195	0.0722755	0.0158186	4.68533e-06	-0.00245895	0.00836497	0.768789	20.8759
order Rhodospirillales	OSA	rs11630875	T	C	0.1819	0.1819	0.0945198	0.0202139	3.70382e-06	0.0164905	0.0124038	0.183694	21.8648
order Rhodospirillales	OSA	rs13336560	C	T	0.4563	0.4563	-0.0695313	0.0157065	9.74675e-06	-0.00197632	0.00842526	0.814541	19.5976
order Rhodospirillales	OSA	rs1549633	A	C	0.1561	0.1561	0.0996735	0.0216667	3.88025e-06	7.131e-05	0.0129678	0.995612	21.1628
order Rhodospirillales	OSA	rs3730086	A	G	0.2386	0.2386	0.0800354	0.0178737	7.98252e-06	-0.00350356	0.00952609	0.713032	20.051
order Rhodospirillales	OSA	rs3754624	C	T	0.162	0.162	0.094128	0.0198389	2.68368e-06	-0.0101416	0.0108295	0.349027	22.5114
order Rhodospirillales	OSA	rs4278423	T	C	0.1064	0.1064	0.105215	0.0233778	3.98043e-06	0.00825611	0.0171243	0.629713	20.2557
order Rhodospirillales	OSA	rs61933850	G	A	0.0905	0.0905	0.164663	0.0360285	6.99874e-06	-0.00385448	0.0121659	0.751374	20.8881
order Rhodospirillales	OSA	rs7001029	C	T	0.0934	0.0934	0.120726	0.0260989	2.83067e-06	0.0151289	0.0142959	0.289931	21.3972
order Rhodospirillales	OSA	rs76784716	A	G	0.0716	0.0716	0.136039	0.0284399	1.31383e-06	-0.0185967	0.0130626	0.154544	22.8808
order Rhodospirillales	OSA	rs77304857	C	A	0.1123	0.1123	-0.0997433	0.0222165	6.02033e-06	-0.0107339	0.0104994	0.306622	20.1565
order Rhodospirillales	OSA	rs9813022	A	G	0.3022	0.3022	-0.0830794	0.0162642	3.07213e-07	0.00770488	0.00853927	0.366904	26.0928
class Alphaproteobacteria	OSA	rs140912403	C	T	0.0646	0.0646	-0.160677	0.0317708	6.20369e-07	-0.0309396	0.0177007	0.0804767	25.5771
class Alphaproteobacteria	OSA	rs34569731	G	A	0.665	0.335	-0.0705145	0.0157564	7.37921e-06	-0.00811496	0.00859918	0.345327	20.0282
class Alphaproteobacteria	OSA	rs62285697	C	T	0.1998	0.1998	0.0805256	0.0180912	9.75933e-06	0.0111466	0.00960732	0.245959	19.8122
class Alphaproteobacteria	OSA	rs76784716	A	G	0.0716	0.0716	0.133271	0.0267738	5.09143e-07	-0.0185967	0.0130626	0.154544	24.7771
class Alphaproteobacteria	OSA	rs7960664	A	G	0.8489	0.1511	-0.0969489	0.0215149	8.84301e-06	-0.0138196	0.0148081	0.35069	20.3052
class Alphaproteobacteria	OSA	rs9813022	A	G	0.3022	0.3022	-0.0751277	0.0153867	1.05334e-06	0.00770488	0.00853927	0.366904	23.8402
family Bacteroidaceae	OSA	rs11585893	A	G	0.1481	0.1481	-0.0740746	0.0147633	1.79511e-06	0.00943193	0.00968511	0.330127	25.1751
family Bacteroidaceae	OSA	rs13207588	A	G	0.2326	0.2326	-0.059205	0.0131195	7.48497e-06	-0.0115803	0.010534	0.271628	20.3649
family Bacteroidaceae	OSA	rs1340391	T	C	0.1918	0.1918	-0.0592004	0.0132244	6.73008e-06	-0.0109638	0.012097	0.364765	20.04
family Bacteroidaceae	OSA	rs17619981	T	G	0.0656	0.0656	0.0880978	0.0187002	2.68683e-06	0.0187281	0.012105	0.121832	22.1941
family Bacteroidaceae	OSA	rs2023437	T	C	0.1243	0.1243	-0.0782325	0.0167634	5.01822e-06	0.000855742	0.0126163	0.945922	21.7796
family Bacteroidaceae	OSA	rs66710942	T	C	0.5845	0.4155	-0.0488038	0.0107412	5.8626e-06	-0.00277119	0.0082971	0.738384	20.6444
family Bacteroidaceae	OSA	rs6795673	C	T	0.4115	0.4115	0.0538565	0.0105251	3.37909e-07	3.84514e-05	0.00828812	0.996298	26.1833
family Bacteroidaceae	OSA	rs9507307	C	T	0.1899	0.1899	0.0604456	0.0129128	2.12711e-06	-0.0110175	0.00964168	0.253165	21.9123
order Selenomonadales	OSA	rs1135612	G	A	0.2445	0.2445	0.0529785	0.0119177	9.26296e-06	-0.00552917	0.010185	0.587216	19.7613
order Selenomonadales	OSA	rs13086907	G	A	0.1998	0.1998	0.0625312	0.0131735	1.95488e-06	-0.00608327	0.00997783	0.542075	22.5316
order Selenomonadales	OSA	rs1643968	T	C	0.2803	0.2803	-0.0565284	0.0112298	4.14601e-07	0.00350654	0.00863491	0.684677	25.339
order Selenomonadales	OSA	rs1649999	A	G	0.0974	0.0974	0.0748989	0.0166458	7.58124e-06	-0.0125843	0.0140989	0.372089	20.2461
order Selenomonadales	OSA	rs2834062	A	G	0.3648	0.3648	0.0489057	0.0108842	8.43918e-06	0.0174515	0.00907352	0.0544377	20.1895
order Selenomonadales	OSA	rs4463806	C	T	0.7962	0.2038	0.0543966	0.0129365	7.80657e-06	0.014244	0.0105433	0.176695	17.6811
order Selenomonadales	OSA	rs4722181	T	G	0.4761	0.4761	0.0501306	0.0105798	2.00111e-06	0.00337171	0.00828937	0.68419	22.4518
order Selenomonadales	OSA	rs60274479	T	C	0.2227	0.2227	-0.0659623	0.0134137	1.1623e-06	-0.0170486	0.0104552	0.102968	24.1821
order Selenomonadales	OSA	rs61249479	A	C	0.0875	0.0875	0.0777075	0.0168628	2.95474e-06	0.00316783	0.0114154	0.781392	21.2357
order Selenomonadales	OSA	rs71405394	G	A	0.0517	0.0517	-0.114178	0.02405	2.16631e-06	0.0273417	0.016384	0.0951568	22.539
order Selenomonadales	OSA	rs73232831	G	A	0.0636	0.0636	-0.151829	0.0314932	1.87452e-06	-0.000543215	0.022527	0.980762	23.2421
order Selenomonadales	OSA	rs9423647	G	A	0.5149	0.4851	0.047817	0.0105282	6.06108e-06	0.00494936	0.00833439	0.552613	20.628
order Verrucomicrobiales	OSA	rs111862613	T	C	0.166	0.166	0.090699	0.0196746	3.73844e-06	-0.00497401	0.0110548	0.652753	21.2517
order Verrucomicrobiales	OSA	rs117107102	A	G	0.0447	0.0447	0.204683	0.0431572	2.91823e-06	0.0226795	0.0197364	0.250506	22.4935
order Verrucomicrobiales	OSA	rs11729256	T	C	0.2386	0.2386	0.0749798	0.0150177	6.73085e-07	0.00170798	0.0110264	0.876901	24.9277
order Verrucomicrobiales	OSA	rs12908520	G	A	0.4563	0.4563	0.0618926	0.0130946	2.17165e-06	-0.0126978	0.00835827	0.128714	22.3405
order Verrucomicrobiales	OSA	rs2602429	T	C	0.7783	0.2217	-0.0746844	0.0156194	2.58297e-06	0.00733092	0.00946353	0.438547	22.8629
order Verrucomicrobiales	OSA	rs4242783	A	G	0.7127	0.2873	-0.0689292	0.0147693	2.63615e-06	0.0111015	0.0092305	0.229095	21.7814
order Verrucomicrobiales	OSA	rs4936098	G	A	0.66	0.34	-0.0648843	0.0135928	1.1222e-06	0.00732274	0.00868035	0.398894	22.7856
order Verrucomicrobiales	OSA	rs61779207	G	A	0.1779	0.1779	-0.0758309	0.0167762	6.7228e-06	-0.00849052	0.0100047	0.396076	20.4317
order Verrucomicrobiales	OSA	rs74542928	T	C	0.0785	0.0785	0.112164	0.0236422	1.63222e-06	0.0480829	0.0193528	0.0129715	22.5077
order Verrucomicrobiales	OSA	rs9349825	A	G	0.2793	0.2793	-0.0704036	0.0147128	2.53688e-06	0.0117375	0.0105795	0.267232	22.8981
order Verrucomicrobiales	OSA	rs941682	G	A	0.3111	0.3111	-0.0631436	0.0143767	9.60993e-06	-0.00679535	0.00928263	0.464138	19.2904
order Victivallales	OSA	rs1002941	A	G	0.7207	0.2793	-0.105025	0.0233484	8.14836e-06	0.0058019	0.00962147	0.546499	20.2335
order Victivallales	OSA	rs11770843	C	T	0.2594	0.2594	0.109431	0.0234879	1.9073e-06	0.00667958	0.00885659	0.450733	21.7066
order Victivallales	OSA	rs17114848	G	A	0.1093	0.1093	0.152377	0.0324332	4.05864e-06	-0.0100924	0.0139054	0.467965	22.0729
order Victivallales	OSA	rs2031282	A	G	0.17	0.17	0.122368	0.0270329	4.38258e-06	-0.0062575	0.0109616	0.568096	20.4904
order Victivallales	OSA	rs2825714	A	G	0.1571	0.1571	-0.13741	0.0289246	1.72211e-06	-0.00951326	0.0110343	0.388601	22.5685
order Victivallales	OSA	rs62570196	C	T	0.0686	0.0686	-0.21635	0.0439866	1.07924e-06	0.000203199	0.0206317	0.992142	24.1921
order Victivallales	OSA	rs72640280	A	G	0.0537	0.0537	0.220207	0.0486196	5.18036e-06	-0.0119483	0.0181004	0.509181	20.5135
order Victivallales	OSA	rs77599476	A	G	0.0656	0.0656	0.230292	0.0480168	1.86132e-06	-0.0278894	0.0182775	0.127039	23.0023
phylum Actinobacteria	OSA	rs11766971	C	T	0.495	0.495	-0.0476376	0.010646	9.39918e-06	-0.0124939	0.00832077	0.133218	20.0229
phylum Actinobacteria	OSA	rs12528285	C	T	0.0944	0.0944	0.0809469	0.0180784	5.68787e-06	0.00799529	0.0132457	0.546101	20.0484
phylum Actinobacteria	OSA	rs13192624	T	C	0.2783	0.2783	-0.0522862	0.0117742	9.32567e-06	-0.0152637	0.00966431	0.114246	19.7202
phylum Actinobacteria	OSA	rs1397793	A	G	0.6143	0.3857	0.0521387	0.0111587	3.73766e-06	-7.68052e-05	0.00908074	0.993252	21.832
phylum Actinobacteria	OSA	rs4429415	C	T	0.3569	0.3569	0.0581908	0.0111343	2.05145e-07	0.00318631	0.00832963	0.702071	27.3138
phylum Actinobacteria	OSA	rs55888705	A	G	0.3867	0.3867	0.0534221	0.0109975	1.31241e-06	-0.00525526	0.00919499	0.567636	23.5968
phylum Actinobacteria	OSA	rs6496870	C	T	0.6451	0.3549	-0.0510777	0.0113809	4.61743e-06	-0.00644871	0.00864456	0.455677	20.1423
phylum Actinobacteria	OSA	rs6743026	T	C	0.174	0.174	0.0589446	0.0134622	9.88325e-06	-0.0322999	0.0106046	0.00232038	19.1715
phylum Actinobacteria	OSA	rs74037001	G	A	0.1113	0.1113	-0.0819391	0.0165334	6.71243e-07	0.0305597	0.0145919	0.0362335	24.5617
phylum Actinobacteria	OSA	rs75211493	G	A	0.0716	0.0716	0.0840786	0.0184739	9.27193e-06	-0.0119011	0.0159586	0.455821	20.7135
phylum Actinobacteria	OSA	rs80124826	T	C	0.0626	0.0626	-0.124191	0.0278566	8.75427e-06	-0.00593677	0.0254404	0.815482	19.8758
phylum Actinobacteria	OSA	rs857444	C	T	0.3608	0.3608	0.0507315	0.0109885	3.80347e-06	-0.0051419	0.00858934	0.549414	21.3147
phylum Actinobacteria	OSA	rs9833771	C	T	0.4423	0.4423	-0.0490077	0.0106564	4.07437e-06	0.00528385	0.00832262	0.525508	21.1499
phylum Bacteroidetes	OSA	rs17343978	A	C	0.2604	0.2604	-0.0556041	0.0120272	7.2247e-06	-0.000773849	0.0102612	0.939885	21.3739
phylum Bacteroidetes	OSA	rs2032750	C	T	0.5487	0.4513	0.0510857	0.0106804	1.70836e-06	-0.00823165	0.00832541	0.322791	22.8783
phylum Bacteroidetes	OSA	rs62531359	T	G	0.1451	0.1451	0.0657788	0.0149886	8.42326e-06	-0.0081024	0.0108005	0.453141	19.2597
phylum Bacteroidetes	OSA	rs62575403	C	T	0.0437	0.0437	0.145424	0.0311079	2.95951e-06	-0.00747114	0.0206321	0.717267	21.854
phylum Bacteroidetes	OSA	rs6586324	T	C	0.4533	0.4533	0.0477792	0.0105437	7.36885e-06	0.0012729	0.00838035	0.879273	20.5349
phylum Bacteroidetes	OSA	rs72706335	T	C	0.0656	0.0656	-0.223193	0.0493382	7.13116e-06	0.0190364	0.026781	0.477196	20.4642
phylum Bacteroidetes	OSA	rs73512608	G	A	0.0527	0.0527	-0.123117	0.0236743	2.53893e-07	-0.00296021	0.0184077	0.87224	27.0447
phylum Bacteroidetes	OSA	rs73846128	A	G	0.17	0.17	-0.0664262	0.0133481	4.783e-07	0.0201942	0.0116684	0.0835084	24.7651
phylum Bacteroidetes	OSA	rs73975615	G	A	0.0109	0.0109	-0.207163	0.0442629	1.20412e-06	0.0307958	0.049132	0.530792	21.9051
phylum Bacteroidetes	OSA	rs929878	T	C	0.7555	0.2445	0.0540001	0.0121526	6.51118e-06	0.00931463	0.0101199	0.357348	19.7447
phylum Cyanobacteria	OSA	rs12555298	G	A	0.175	0.175	0.0974327	0.0219351	8.0863e-06	-0.0398607	0.0111024	0.000330316	19.7301
phylum Cyanobacteria	OSA	rs2585223	T	C	0.1531	0.1531	0.111364	0.0247743	8.85727e-06	-0.00570184	0.0126847	0.653067	20.2063
phylum Cyanobacteria	OSA	rs584122	T	C	0.9334	0.0666	0.151774	0.0326827	4.22776e-06	-0.00741968	0.0176319	0.673893	21.5655
phylum Cyanobacteria	OSA	rs61972390	T	C	0.168	0.168	0.107346	0.0242469	9.11381e-06	-0.00579665	0.0120941	0.631726	19.6001
phylum Cyanobacteria	OSA	rs7148504	T	G	0.6948	0.3052	-0.0800404	0.0176621	6.62384e-06	0.00430594	0.00842706	0.609376	20.5368
phylum Cyanobacteria	OSA	rs76531781	T	C	0.0497	0.0497	-0.231868	0.0493393	2.87336e-06	0.0116811	0.0210017	0.578075	22.0849
phylum Cyanobacteria	OSA	rs789068	G	A	0.172	0.172	-0.111385	0.0212922	1.5717e-07	0.00996731	0.0118968	0.402137	27.3661
phylum Cyanobacteria	OSA	rs9864379	T	C	0.1133	0.1133	-0.138933	0.0268045	2.03334e-07	-0.00982604	0.0116802	0.400205	26.8655
phylum Euryarchaeota	OSA	rs10202904	G	T	0.5328	0.4672	0.115986	0.0230271	6.18885e-07	0.000383795	0.00844935	0.96377	25.3707
phylum Euryarchaeota	OSA	rs11022995	A	G	0.5467	0.4533	0.10373	0.0228889	7.73001e-06	0.00565917	0.00827777	0.494191	20.538
phylum Euryarchaeota	OSA	rs34928225	T	C	0.0755	0.0755	0.19977	0.0425421	4.33092e-06	0.0133063	0.0142394	0.35006	22.0507
phylum Euryarchaeota	OSA	rs45498998	G	A	0.1849	0.1849	-0.131882	0.029229	5.32451e-06	0.0174623	0.0114496	0.127221	20.3584
phylum Euryarchaeota	OSA	rs6064552	T	C	0.1978	0.1978	-0.123612	0.0275749	9.3377e-06	-0.0130552	0.0107005	0.222443	20.0952
phylum Euryarchaeota	OSA	rs6508769	C	T	0.835	0.165	-0.150529	0.0337091	8.12363e-06	0.00905132	0.0116895	0.438746	19.941
phylum Euryarchaeota	OSA	rs7015093	G	A	0.2634	0.2634	-0.118111	0.0264389	7.19863e-06	0.0141023	0.00943299	0.134915	19.9569
phylum Euryarchaeota	OSA	rs76029318	T	C	0.0646	0.0646	0.214866	0.0438442	1.04621e-06	-0.00852153	0.0170146	0.616487	24.0166
phylum Euryarchaeota	OSA	rs7635189	A	G	0.669	0.331	-0.119983	0.0259356	4.635e-06	-0.0170853	0.00924063	0.0644674	21.4016
phylum Euryarchaeota	OSA	rs77658038	A	C	0.1173	0.1173	-0.160157	0.0340856	4.75423e-06	-0.00317076	0.01027	0.75752	22.0775
phylum Euryarchaeota	OSA	rs894996	C	A	0.0716	0.0716	0.203577	0.0440033	5.11929e-06	-0.0098202	0.0161605	0.543408	21.4036
phylum Firmicutes	OSA	rs112334273	G	A	0.2455	0.2455	0.0627459	0.0127415	9.26446e-07	0.0126223	0.00925912	0.172811	24.251
phylum Firmicutes	OSA	rs2273429	A	G	0.1074	0.1074	-0.0702112	0.0153063	9.26232e-06	0.0158797	0.0135088	0.239792	21.0413
phylum Firmicutes	OSA	rs2332027	A	G	0.5	0.5	0.0482656	0.0104823	4.04548e-06	0.0156322	0.00855198	0.0675647	21.2013
phylum Firmicutes	OSA	rs2547978	G	A	0.5159	0.4841	-0.0465802	0.0105075	8.56841e-06	0.00169974	0.00855701	0.842547	19.6519
phylum Firmicutes	OSA	rs3792064	G	A	0.0795	0.0795	0.0897349	0.0182532	6.75492e-07	0.0023993	0.0186007	0.897366	24.1682
phylum Firmicutes	OSA	rs4750583	G	A	0.8181	0.1819	-0.0616007	0.0137936	5.78562e-06	0.00797488	0.0106257	0.452935	19.9442
phylum Firmicutes	OSA	rs56199908	T	C	0.0537	0.0537	-0.186194	0.041051	8.66662e-06	0.0320447	0.0182623	0.0793122	20.5723
phylum Firmicutes	OSA	rs6814436	C	T	0.8678	0.1322	-0.0680205	0.0150844	6.80456e-06	0.00128808	0.0118867	0.913708	20.334
phylum Firmicutes	OSA	rs6815608	C	T	0.9155	0.0845	-0.0935765	0.0210869	7.23852e-06	0.0127027	0.0115435	0.271151	19.6928
phylum Firmicutes	OSA	rs7247191	T	C	0.1382	0.1382	-0.0713033	0.0157424	4.73097e-06	0.00473111	0.0138566	0.732777	20.5153
phylum Firmicutes	OSA	rs72738886	T	C	0.0775	0.0775	0.0864609	0.0190398	7.67892e-06	-0.00191311	0.0156886	0.902945	20.6212
phylum Firmicutes	OSA	rs72771021	C	T	0.0497	0.0497	-0.141357	0.0308303	5.12436e-06	0.00069696	0.0164662	0.966238	21.0222
phylum Firmicutes	OSA	rs8085381	A	G	0.8529	0.1471	-0.0647291	0.0146219	8.67261e-06	0.0221998	0.0106931	0.037887	19.5971
phylum Firmicutes	OSA	rs992074	T	C	0.9652	0.0348	-0.233491	0.050901	8.51609e-06	-0.0179486	0.0274934	0.513863	21.042
phylum Lentisphaerae	OSA	rs1002941	A	G	0.7207	0.2793	-0.107661	0.0233382	4.30884e-06	0.0058019	0.00962147	0.546499	21.2805
phylum Lentisphaerae	OSA	rs11770843	C	T	0.2594	0.2594	0.111896	0.0234776	1.13813e-06	0.00667958	0.00885659	0.450733	22.7155
phylum Lentisphaerae	OSA	rs17114848	G	A	0.1093	0.1093	0.148972	0.0324162	6.76986e-06	-0.0100924	0.0139054	0.467965	21.1196
phylum Lentisphaerae	OSA	rs2031282	A	G	0.17	0.17	0.120412	0.0270263	5.86462e-06	-0.0062575	0.0109616	0.568096	19.8503
phylum Lentisphaerae	OSA	rs2825714	A	G	0.1571	0.1571	-0.138226	0.0289096	1.49772e-06	-0.00951326	0.0110343	0.388601	22.861
phylum Lentisphaerae	OSA	rs60995569	T	G	0.0895	0.0895	-0.16062	0.0336806	9.1939e-06	-0.0205288	0.0132554	0.121452	22.7426
phylum Lentisphaerae	OSA	rs62570196	C	T	0.0686	0.0686	-0.217203	0.0439621	9.64473e-07	0.000203199	0.0206317	0.992142	24.4104
phylum Lentisphaerae	OSA	rs72640280	A	G	0.0537	0.0537	0.220185	0.0485947	5.19194e-06	-0.0119483	0.0181004	0.509181	20.5304
phylum Lentisphaerae	OSA	rs77599476	A	G	0.0656	0.0656	0.229981	0.0479918	1.90265e-06	-0.0278894	0.0182775	0.127039	22.9641
phylum Proteobacteria	OSA	rs10750258	C	A	0.6064	0.3936	0.0491248	0.010824	8.71907e-06	-0.0189686	0.0085886	0.0272038	20.598
phylum Proteobacteria	OSA	rs11126162	T	C	0.0885	0.0885	-0.0770689	0.0187079	9.25977e-06	-0.00114306	0.0150838	0.939594	16.971
phylum Proteobacteria	OSA	rs11715072	G	A	0.2893	0.2893	-0.0519289	0.0115246	6.90415e-06	0.00156118	0.00900451	0.862354	20.3033
phylum Proteobacteria	OSA	rs12150865	C	T	0.4751	0.4751	0.0511615	0.0106407	1.54085e-06	-0.0161333	0.00842203	0.0554153	23.1178
phylum Proteobacteria	OSA	rs12467198	C	T	0.3419	0.3419	0.0498267	0.011138	6.30667e-06	-0.00295232	0.00835755	0.723899	20.0129
phylum Proteobacteria	OSA	rs2347697	G	T	0.3181	0.3181	0.0502281	0.0108968	4.26914e-06	0.00595732	0.00894235	0.505288	21.2469
phylum Proteobacteria	OSA	rs2532663	A	G	0.9374	0.0626	0.125578	0.0258034	7.4681e-07	-0.0140914	0.0137652	0.305976	23.685
phylum Proteobacteria	OSA	rs3890996	G	T	0.4612	0.4612	0.0474614	0.0105645	6.94656e-06	-0.00808048	0.00830045	0.330306	20.1829
phylum Proteobacteria	OSA	rs4340090	C	T	0.1252	0.1252	-0.0668162	0.0153387	9.9901e-06	0.0118015	0.0128075	0.356812	18.9752
phylum Proteobacteria	OSA	rs6707783	C	T	0.1153	0.1153	0.0849594	0.0187782	8.08593e-06	-0.0197921	0.0143384	0.167478	20.4699
phylum Proteobacteria	OSA	rs72771021	C	T	0.0497	0.0497	0.141726	0.0309242	7.18092e-06	0.00069696	0.0164662	0.966238	21.004
phylum Proteobacteria	OSA	rs922773	C	T	0.1402	0.1402	-0.0803778	0.0157851	3.67959e-07	-0.0123343	0.0137062	0.368171	25.9285
family Bacteroidales S24 7group	OSA	rs10872669	G	A	0.8926	0.1074	0.123071	0.0275665	9.49008e-06	0.00797899	0.0144213	0.580073	19.9319
family Bacteroidales S24 7group	OSA	rs12748533	G	T	0.2972	0.2972	-0.0821108	0.0172701	2.59018e-06	-0.00841054	0.00919353	0.36028	22.6053
family Bacteroidales S24 7group	OSA	rs17043785	T	C	0.0596	0.0596	-0.176187	0.0347133	5.11835e-07	-0.00603337	0.0145456	0.678296	25.7606
family Bacteroidales S24 7group	OSA	rs1850003	A	G	0.3072	0.3072	0.084048	0.0177806	2.4053e-06	0.0168668	0.00981499	0.0857097	22.3441
family Bacteroidales S24 7group	OSA	rs738193	T	C	0.3549	0.3549	0.0847328	0.0165856	3.82164e-07	-0.00314067	0.00867102	0.7172	26.1
family Bacteroidales S24 7group	OSA	rs78609301	A	G	0.2167	0.2167	-0.0867065	0.0195709	7.093e-06	0.00815694	0.00903513	0.366631	19.6283
family Bacteroidales S24 7group	OSA	rs941000	T	C	0.5915	0.4085	-0.0850266	0.0163382	3.15559e-07	-0.00213693	0.00862012	0.804212	27.0833
phylum Tenericutes	OSA	rs10108398	G	A	0.2913	0.2913	0.0769142	0.0153953	1.09001e-06	0.00299874	0.00926349	0.746153	24.9595
phylum Tenericutes	OSA	rs11890098	A	G	0.2555	0.2555	0.074438	0.0153389	9.56577e-07	0.00485917	0.00924748	0.599265	23.5505
phylum Tenericutes	OSA	rs12566890	T	G	0.0954	0.0954	-0.101147	0.0230978	3.65098e-06	-0.0180844	0.012348	0.14304	19.1763
phylum Tenericutes	OSA	rs17214486	C	A	0.4016	0.4016	0.06099	0.0135623	6.60861e-06	-0.00603712	0.00887678	0.49644	20.2232
phylum Tenericutes	OSA	rs2464826	A	C	0.1262	0.1262	0.0944239	0.0211806	8.39499e-06	-0.0140281	0.0131127	0.284706	19.8741
phylum Tenericutes	OSA	rs28537087	G	A	0.164	0.164	0.0820873	0.0188312	8.07402e-06	0.0139685	0.00963642	0.147183	19.0019
phylum Tenericutes	OSA	rs3768491	G	A	0.7137	0.2863	0.0681052	0.0149061	4.2335e-06	0.000790589	0.00910741	0.930825	20.8753
phylum Tenericutes	OSA	rs4885016	C	T	0.8429	0.1571	0.0819606	0.0181628	7.26993e-06	0.0110705	0.0121933	0.363921	20.3631
phylum Tenericutes	OSA	rs6043847	T	C	0.0696	0.0696	-0.114937	0.0248606	4.55481e-06	0.0113915	0.017638	0.518377	21.3745
phylum Tenericutes	OSA	rs72901605	T	C	0.1859	0.1859	-0.0841852	0.0178119	3.25792e-06	-0.0196051	0.0129707	0.130663	22.3383
phylum Tenericutes	OSA	rs74603314	T	C	0.0457	0.0457	0.221639	0.0462918	1.5569e-06	-0.0349874	0.0212469	0.0996185	22.9237
phylum Tenericutes	OSA	rs78169027	A	G	0.1083	0.1083	-0.108283	0.0237289	5.87611e-06	-0.00695333	0.0174561	0.690386	20.8241
phylum Verrucomicrobia	OSA	rs11252894	A	C	0.1978	0.1978	0.0784055	0.0162769	1.10555e-06	-0.00982863	0.00971566	0.311716	23.2033
phylum Verrucomicrobia	OSA	rs117107102	A	G	0.0447	0.0447	0.204283	0.0427565	2.67935e-06	0.0226795	0.0197364	0.250506	22.8276
phylum Verrucomicrobia	OSA	rs11729256	T	C	0.2386	0.2386	0.0696984	0.0146953	2.23404e-06	0.00170798	0.0110264	0.876901	22.4951
phylum Verrucomicrobia	OSA	rs12512971	A	C	0.0487	0.0487	0.171057	0.0398053	9.81386e-06	0.0100794	0.0154464	0.514053	18.4672
phylum Verrucomicrobia	OSA	rs12908520	G	A	0.4563	0.4563	0.0594916	0.012823	3.40447e-06	-0.0126978	0.00835827	0.128714	21.5244
phylum Verrucomicrobia	OSA	rs2602429	T	C	0.7783	0.2217	-0.0764148	0.0153487	8.71044e-07	0.00733092	0.00946353	0.438547	24.7863
phylum Verrucomicrobia	OSA	rs3995795	C	T	0.3181	0.3181	0.0610914	0.0138592	9.7221e-06	-0.00331866	0.00851004	0.696559	19.4305
phylum Verrucomicrobia	OSA	rs45598138	C	A	0.0517	0.0517	-0.143901	0.03054	2.19129e-06	0.0294435	0.0265074	0.266671	22.2019
phylum Verrucomicrobia	OSA	rs61779207	G	A	0.1779	0.1779	-0.0755253	0.0164385	5.27971e-06	-0.00849052	0.0100047	0.396076	21.1087
phylum Verrucomicrobia	OSA	rs74542928	T	C	0.0785	0.0785	0.115994	0.0231324	4.08376e-07	0.0480829	0.0193528	0.0129715	25.1437
phylum Verrucomicrobia	OSA	rs76430504	T	C	0.0557	0.0557	-0.11753	0.025458	3.49559e-06	0.0133842	0.0190668	0.482702	21.3132
phylum Verrucomicrobia	OSA	rs9349825	A	G	0.2793	0.2793	-0.0660243	0.0143911	6.2748e-06	0.0117375	0.0105795	0.267232	21.0484
family Bifidobacteriaceae	OSA	rs10831953	G	A	0.333	0.333	0.0537537	0.0123746	9.94741e-06	0.00446538	0.00902735	0.620848	18.8692
family Bifidobacteriaceae	OSA	rs12446429	T	C	0.1362	0.1362	0.0810099	0.019073	8.52884e-06	-0.00461866	0.0107058	0.666165	18.0401
family Bifidobacteriaceae	OSA	rs13020688	G	A	0.3529	0.3529	0.0584045	0.0122081	1.57373e-06	-0.00829499	0.00903665	0.358657	22.8874
family Bifidobacteriaceae	OSA	rs4957061	T	C	0.4652	0.4652	0.0569873	0.0116907	1.1517e-06	-0.00772202	0.008439	0.36017	23.7616
family Bifidobacteriaceae	OSA	rs540489	T	G	0.2336	0.2336	-0.0632518	0.013817	5.36809e-06	-0.0103311	0.0108784	0.342272	20.9565
family Bifidobacteriaceae	OSA	rs55888705	A	G	0.3867	0.3867	0.053673	0.0120586	8.66204e-06	-0.00525526	0.00919499	0.567636	19.8115
family Bifidobacteriaceae	OSA	rs6899771	A	G	0.0954	0.0954	-0.0914312	0.0202604	7.27998e-06	0.00360299	0.0137434	0.793197	20.3654
family Bifidobacteriaceae	OSA	rs7174549	T	C	0.6441	0.3559	-0.0551726	0.0124655	6.86784e-06	-0.00633227	0.00864602	0.46393	19.5897
family Bifidobacteriaceae	OSA	rs7322849	T	C	0.0964	0.0964	0.110676	0.0200996	1.74032e-08	0.0126169	0.0144275	0.381846	30.3202
family Bifidobacteriaceae	OSA	rs857444	C	T	0.3608	0.3608	0.0553965	0.0120669	3.8249e-06	-0.0051419	0.00858934	0.549414	21.0753
family Clostridiaceae1	OSA	rs10875374	T	C	0.5517	0.4483	0.0536759	0.0119436	8.09823e-06	-0.0129556	0.0082846	0.117861	20.1971
family Clostridiaceae1	OSA	rs12186080	G	A	0.161	0.161	0.0748236	0.016246	5.33962e-06	0.0103318	0.0111374	0.353581	21.2121
family Clostridiaceae1	OSA	rs12341505	G	A	0.1113	0.1113	0.0814503	0.0179338	4.54485e-06	0.0197775	0.0142252	0.164434	20.6272
family Clostridiaceae1	OSA	rs2795528	G	A	0.0487	0.0487	-0.180969	0.0390911	3.80627e-06	-0.0171336	0.0179904	0.340906	21.4315
family Clostridiaceae1	OSA	rs2817172	C	T	0.4125	0.4125	0.0563367	0.012392	5.27024e-06	0.00390764	0.00845925	0.644126	20.6681
family Clostridiaceae1	OSA	rs4723021	T	C	0.0577	0.0577	-0.106376	0.0241944	7.42147e-06	0.00943147	0.0164576	0.566593	19.3311
family Clostridiaceae1	OSA	rs550843	T	C	0.1491	0.1491	-0.0734787	0.0168383	7.0912e-06	-0.000732623	0.00927623	0.93705	19.0426
family Clostridiaceae1	OSA	rs56188186	A	G	0.0755	0.0755	0.0967773	0.0217471	8.24442e-06	-0.0144785	0.0195564	0.459091	19.8036
family Clostridiaceae1	OSA	rs62397761	A	G	0.2863	0.2863	0.0615805	0.0136198	9.07716e-06	-0.00321198	0.00884337	0.71645	20.443
family Clostridiaceae1	OSA	rs881532	G	A	0.5229	0.4771	0.0533035	0.0119011	7.8966e-06	0.0102141	0.00827314	0.216975	20.0603
family Clostridiales vadin BB60 group	OSA	rs10517600	G	T	0.4642	0.4642	-0.0626993	0.0139364	6.82763e-06	-0.0115379	0.00853135	0.176243	20.2406
family Clostridiales vadin BB60 group	OSA	rs10904722	C	T	0.2813	0.2813	-0.0672314	0.0147123	5.04836e-06	-4.91963e-05	0.00972478	0.995964	20.8825
family Clostridiales vadin BB60 group	OSA	rs118104867	C	T	0.0487	0.0487	0.214464	0.0455098	3.43598e-06	0.0102689	0.0163399	0.529709	22.2075
family Clostridiales vadin BB60 group	OSA	rs13409132	A	G	0.0447	0.0447	-0.165419	0.0352154	4.3723e-06	-0.00617071	0.0222666	0.781682	22.0651
family Clostridiales vadin BB60 group	OSA	rs17121075	G	A	0.168	0.168	0.0769254	0.0172234	7.91425e-06	0.00522032	0.0101066	0.605489	19.9481
family Clostridiales vadin BB60 group	OSA	rs2191834	T	G	0.7604	0.2396	-0.0746375	0.0159136	2.50196e-06	-0.00701993	0.00969896	0.4692	21.9977
family Clostridiales vadin BB60 group	OSA	rs28691777	C	T	0.0716	0.0716	0.137134	0.0266996	6.95697e-07	0.006752	0.0203769	0.740377	26.3804
family Clostridiales vadin BB60 group	OSA	rs34088226	A	G	0.0706	0.0706	-0.117807	0.026924	7.66214e-06	-0.00051087	0.0178017	0.977106	19.1453
family Clostridiales vadin BB60 group	OSA	rs55682560	C	T	0.0696	0.0696	-0.131519	0.0261319	4.97038e-07	0.019458	0.0153539	0.205048	25.33
family Clostridiales vadin BB60 group	OSA	rs6588624	A	G	0.5288	0.4712	0.0662317	0.0138147	1.79287e-06	0.0024437	0.00828885	0.768132	22.9852
family Clostridiales vadin BB60 group	OSA	rs66714985	A	C	0.0845	0.0845	0.116908	0.0252447	4.85333e-06	-0.0183587	0.0137038	0.180348	21.4461
family Clostridiales vadin BB60 group	OSA	rs7226487	A	G	0.4761	0.4761	-0.0643682	0.0138701	3.58286e-06	0.00384901	0.00828311	0.64216	21.5369
family Clostridiales vadin BB60 group	OSA	rs7538034	T	G	0.2078	0.2078	-0.078598	0.0165982	2.36706e-06	-0.00274319	0.0112558	0.807452	22.4234
family Clostridiales vadin BB60 group	OSA	rs7725895	A	G	0.0895	0.0895	-0.116224	0.0240367	3.94357e-06	0.0134825	0.0127179	0.289091	23.3799
family Clostridiales vadin BB60 group	OSA	rs989682	A	G	0.2823	0.2823	0.070194	0.0155364	6.84715e-06	0.0262628	0.00976573	0.00716044	20.4126
family Coriobacteriaceae	OSA	rs11073596	G	T	0.66	0.34	-0.0510212	0.0114339	8.14442e-06	0.0108016	0.00856578	0.207305	19.9119
family Coriobacteriaceae	OSA	rs11250875	T	C	0.2087	0.2087	0.06075	0.0130939	4.82848e-06	-0.00643831	0.0100544	0.521949	21.5256
family Coriobacteriaceae	OSA	rs11656361	A	C	0.1292	0.1292	0.0773006	0.017553	8.0201e-06	-0.0102055	0.0107373	0.341875	19.3938
family Coriobacteriaceae	OSA	rs12974142	G	A	0.1083	0.1083	0.0789796	0.0177205	8.51236e-06	-0.0215599	0.0162211	0.183805	19.8645
family Coriobacteriaceae	OSA	rs13307134	T	C	0.7644	0.2356	-0.0565686	0.0126265	7.79938e-06	0.0230525	0.0111297	0.0383354	20.0717
family Coriobacteriaceae	OSA	rs1397793	A	G	0.6143	0.3857	0.0498855	0.0112446	9.77372e-06	-7.68052e-05	0.00908074	0.993252	19.6816
family Coriobacteriaceae	OSA	rs1816223	G	A	0.7893	0.2107	0.0586265	0.0129006	4.84117e-06	0.00361549	0.0103707	0.727371	20.6523
family Coriobacteriaceae	OSA	rs240104	T	C	0.2445	0.2445	-0.0603429	0.0126849	1.51604e-06	0.0132425	0.0092215	0.150989	22.6297
family Coriobacteriaceae	OSA	rs2442778	A	G	0.9543	0.0457	0.116408	0.0258545	9.02693e-06	-0.00776498	0.0186393	0.676977	20.2718
family Coriobacteriaceae	OSA	rs3025411	A	G	0.1044	0.1044	0.0926543	0.0209468	8.26913e-06	0.00279109	0.0134678	0.83582	19.5657
family Coriobacteriaceae	OSA	rs34739816	G	T	0.0815	0.0815	0.0965017	0.0207666	3.88356e-06	-0.0106011	0.0177246	0.549772	21.5943
family Coriobacteriaceae	OSA	rs67561917	A	G	0.1421	0.1421	-0.0714367	0.0154113	5.39126e-06	-0.00263045	0.0107478	0.806654	21.4864
family Coriobacteriaceae	OSA	rs719099	A	G	0.1362	0.1362	0.0778402	0.0155815	5.43313e-07	0.0257642	0.0139106	0.0640088	24.9568
family Coriobacteriaceae	OSA	rs8010111	A	G	0.9354	0.0646	0.103377	0.0229286	6.8962e-06	0.0404751	0.0152141	0.00780549	20.3279
family Defluviitaleaceae	OSA	rs112893842	T	C	0.0974	0.0974	0.110761	0.0232545	2.7503e-06	0.0117967	0.014419	0.413279	22.6861
family Defluviitaleaceae	OSA	rs1582238	C	T	0.6282	0.3718	-0.0801923	0.0167061	1.692e-06	0.0117075	0.0086408	0.175446	23.0417
family Defluviitaleaceae	OSA	rs17051335	C	T	0.0795	0.0795	-0.134314	0.0292201	4.58121e-06	-0.000412022	0.013668	0.975951	21.129
family Defluviitaleaceae	OSA	rs1908593	T	C	0.5378	0.4622	0.070223	0.0156601	7.85905e-06	-0.000364854	0.00839915	0.965351	20.108
family Defluviitaleaceae	OSA	rs4344384	T	G	0.5258	0.4742	-0.0708803	0.0156121	5.86017e-06	0.00957864	0.00828778	0.247782	20.6124
family Defluviitaleaceae	OSA	rs4677103	A	G	0.171	0.171	0.0977203	0.0197033	9.42193e-07	-0.0096469	0.0109483	0.378247	24.5975
family Defluviitaleaceae	OSA	rs540220	C	T	0.9404	0.0596	0.123954	0.0289814	9.48135e-06	0.0007469	0.0145844	0.959156	18.2929
family Defluviitaleaceae	OSA	rs55658617	T	C	0.0696	0.0696	0.177314	0.0361844	1.40608e-06	0.0125456	0.0222832	0.573431	24.0128
family Defluviitaleaceae	OSA	rs72731813	C	T	0.0815	0.0815	-0.149751	0.0293415	2.75778e-07	0.00365188	0.0193259	0.850122	26.048
family Defluviitaleaceae	OSA	rs9608282	T	G	0.0656	0.0656	0.139014	0.0299429	4.60829e-06	-0.0120312	0.0232246	0.604431	21.5541
family Defluviitaleaceae	OSA	rs9725395	A	G	0.0875	0.0875	-0.138357	0.0295185	3.41374e-06	-0.0071894	0.0130539	0.581807	21.9692
family Desulfovibrionaceae	OSA	rs11599763	C	T	0.6103	0.3897	0.0555931	0.0117493	2.49701e-06	0.00342485	0.00848961	0.686641	22.3881
family Desulfovibrionaceae	OSA	rs17791387	A	G	0.1412	0.1412	-0.0729251	0.0154381	2.09677e-06	-0.00364631	0.0141352	0.796438	22.3134
family Desulfovibrionaceae	OSA	rs2692012	G	A	0.9364	0.0636	-0.114231	0.0253568	1.5639e-06	-0.00645813	0.0181691	0.722256	20.2945
family Desulfovibrionaceae	OSA	rs2838334	G	A	0.3231	0.3231	0.0571419	0.012423	3.82375e-06	0.00748143	0.0087037	0.390027	21.1571
family Desulfovibrionaceae	OSA	rs3935584	C	T	0.496	0.496	-0.0525838	0.0115757	6.78141e-06	0.00200946	0.00831737	0.809092	20.6352
family Desulfovibrionaceae	OSA	rs4506934	C	T	0.1123	0.1123	-0.0943381	0.020138	3.16046e-06	-0.00152911	0.0128582	0.905338	21.9453
family Desulfovibrionaceae	OSA	rs6058181	C	T	0.1233	0.1233	0.0834742	0.0166111	2.69911e-07	-0.0210193	0.0112159	0.0609228	25.2527
family Desulfovibrionaceae	OSA	rs72647048	T	C	0.1163	0.1163	-0.0770089	0.017089	9.60882e-06	0.0313464	0.0130902	0.0166364	20.3071
family Desulfovibrionaceae	OSA	rs9928243	C	A	0.4254	0.4254	-0.0541732	0.0117819	4.48477e-06	-0.00937193	0.00830613	0.259187	21.1416
family Enterobacteriaceae	OSA	rs11026530	T	C	0.1342	0.1342	0.0822408	0.0186379	9.42692e-06	0.00395225	0.0115896	0.733091	19.4707
family Enterobacteriaceae	OSA	rs2374342	C	A	0.3569	0.3569	0.0582927	0.0126195	4.51617e-06	0.0100034	0.0084282	0.235267	21.3375
family Enterobacteriaceae	OSA	rs35673018	G	A	0.0944	0.0944	0.0899642	0.0202934	7.63115e-06	-0.0267866	0.0144908	0.0645268	19.653
family Enterobacteriaceae	OSA	rs504442	T	G	0.1392	0.1392	0.084159	0.0189479	5.17095e-06	-0.012781	0.0135379	0.345123	19.7278
family Enterobacteriaceae	OSA	rs62210023	A	G	0.3519	0.3519	0.0606754	0.0130125	3.13163e-06	-0.00941593	0.00870663	0.27949	21.7422
family Enterobacteriaceae	OSA	rs78143293	A	G	0.1441	0.1441	-0.0848521	0.0170415	1.19564e-06	-0.00186867	0.012708	0.883095	24.7919
family Enterobacteriaceae	OSA	rs79757635	C	A	0.161	0.161	0.0758597	0.0171286	9.31859e-06	-0.00705511	0.0122205	0.563726	19.6146
class Bacilli	OSA	rs11110282	A	G	0.0676	0.0676	-0.101189	0.0217379	4.85445e-06	0.0124465	0.0191294	0.515274	21.6686
class Bacilli	OSA	rs11730038	G	A	0.2406	0.2406	-0.0630747	0.0128717	1.96024e-06	0.00680088	0.00911812	0.455749	24.0126
class Bacilli	OSA	rs12797734	T	C	0.2525	0.2525	0.0572158	0.0126793	7.21174e-06	-0.0164423	0.00966816	0.0890041	20.363
class Bacilli	OSA	rs13068444	A	G	0.1928	0.1928	0.0601035	0.0136407	9.53038e-06	-0.0067631	0.0108159	0.531779	19.4145
class Bacilli	OSA	rs1595463	C	A	0.4871	0.4871	0.0476864	0.0108547	7.97389e-06	-0.00345557	0.0083427	0.678725	19.2998
class Bacilli	OSA	rs28564647	T	G	0.2058	0.2058	-0.0613034	0.0137579	7.81196e-06	0.00772119	0.011092	0.486366	19.8548
class Bacilli	OSA	rs2952251	G	A	0.7475	0.2525	0.0598868	0.0123903	1.07895e-06	0.0257517	0.00992026	0.00943518	23.3614
class Bacilli	OSA	rs34989881	A	G	0.0656	0.0656	0.111056	0.0246039	6.54591e-06	0.0431271	0.0195754	0.0275861	20.374
class Bacilli	OSA	rs35344081	G	A	0.2406	0.2406	0.0619529	0.0127066	1.01499e-06	0.0186039	0.00938502	0.047446	23.7719
class Bacilli	OSA	rs4028634	C	T	0.5746	0.4254	-0.0520614	0.0109842	2.2076e-06	0.013213	0.00858721	0.12388	22.4644
class Bacilli	OSA	rs4459992	T	C	0.3201	0.3201	0.0535854	0.0116362	4.29833e-06	-0.00907614	0.00882949	0.303981	21.2066
class Bacilli	OSA	rs57872228	C	T	0.171	0.171	-0.0714773	0.0146647	9.21977e-07	0.00254444	0.0128391	0.842905	23.7569
class Bacilli	OSA	rs694949	A	G	0.1223	0.1223	-0.081146	0.0180042	7.59591e-06	0.01293	0.0141153	0.359652	20.3136
class Bacilli	OSA	rs74663707	C	T	0.0726	0.0726	0.0979154	0.0224074	8.45688e-06	-0.0254087	0.0168631	0.131872	19.095
class Bacilli	OSA	rs7666190	A	C	0.9374	0.0626	0.104044	0.0247934	8.46837e-06	0.00545713	0.0129541	0.67356	17.6101
class Bacilli	OSA	rs77558518	A	G	0.0646	0.0646	-0.107255	0.0222879	1.33773e-06	-0.0176278	0.0140795	0.210563	23.1578
class Bacilli	OSA	rs78938557	T	C	0.0676	0.0676	0.108007	0.0232858	1.06891e-06	-0.00648656	0.0248223	0.793846	21.514
class Bacilli	OSA	rs9581006	T	C	0.9543	0.0457	-0.225309	0.0467697	1.79457e-06	-0.0136064	0.0219151	0.534686	23.2075
family Erysipelotrichaceae	OSA	rs1074800	G	A	0.6014	0.3986	-0.0492438	0.010887	6.14582e-06	0.00860702	0.00840555	0.30585	20.4591
family Erysipelotrichaceae	OSA	rs10781552	C	T	0.3121	0.3121	-0.0552212	0.0116074	2.33115e-06	-0.00525244	0.00921891	0.56885	22.633
family Erysipelotrichaceae	OSA	rs17530232	A	G	0.0765	0.0765	0.10305	0.0224648	2.79126e-06	-0.0233802	0.018415	0.204218	21.0422
family Erysipelotrichaceae	OSA	rs1884466	C	T	0.4513	0.4513	-0.0475363	0.0106939	9.52708e-06	-0.00662679	0.00832085	0.425795	19.7596
family Erysipelotrichaceae	OSA	rs2300774	A	G	0.5924	0.4076	-0.0524152	0.0106784	8.95468e-07	-0.00330553	0.00832046	0.691162	24.0936
family Erysipelotrichaceae	OSA	rs290833	T	G	0.3688	0.3688	-0.0497374	0.0111376	8.02897e-06	-0.00787649	0.0083134	0.343412	19.9427
family Erysipelotrichaceae	OSA	rs35161940	T	C	0.1272	0.1272	-0.0806041	0.0167641	1.8451e-06	-0.0159347	0.0134674	0.236729	23.1182
family Erysipelotrichaceae	OSA	rs4078432	T	C	0.8191	0.1809	0.0608929	0.0133764	4.23107e-06	0.00448596	0.0110036	0.683507	20.7231
family Erysipelotrichaceae	OSA	rs56970041	T	G	0.1113	0.1113	0.0724145	0.0164471	5.40344e-06	0.0521511	0.0170666	0.00224502	19.3853
family Erysipelotrichaceae	OSA	rs62504403	C	T	0.2356	0.2356	0.0681159	0.0127883	1.12264e-07	0.00526826	0.0104405	0.613841	28.3708
family Erysipelotrichaceae	OSA	rs7234058	T	C	0.0974	0.0974	-0.0945759	0.0194091	9.12347e-07	-0.00650802	0.0144071	0.651468	23.7438
family Erysipelotrichaceae	OSA	rs7826267	G	T	0.9254	0.0746	0.0839071	0.0199131	9.28453e-06	0.0379826	0.0169343	0.0249006	17.755
family Erysipelotrichaceae	OSA	rs8003149	C	T	0.2823	0.2823	0.0538798	0.0116888	4.08479e-06	-0.00767187	0.00878685	0.382604	21.2477
family Family XI	OSA	rs10759623	C	T	0.1809	0.1809	-0.162115	0.032151	5.78309e-07	0.0064298	0.00994881	0.518093	25.4248
family Family XI	OSA	rs11547158	A	G	0.1203	0.1203	-0.177599	0.0372795	2.70222e-06	-0.0180701	0.0121556	0.137128	22.6956
family Family XI	OSA	rs17379710	T	C	0.4354	0.4354	-0.116383	0.0252125	3.97109e-06	-0.0116236	0.00839471	0.166162	21.3082
family Family XI	OSA	rs2155352	A	G	0.2286	0.2286	-0.150538	0.0302319	6.63437e-07	-0.0166531	0.00977782	0.0885401	24.7948
family Family XI	OSA	rs2156611	T	C	0.492	0.492	-0.112486	0.0251099	9.42671e-06	0.00412447	0.00827157	0.618039	20.0681
family Family XI	OSA	rs3733511	A	G	0.2942	0.2942	0.128253	0.0274718	3.38556e-06	0.00521815	0.00907368	0.565232	21.7952
family Family XI	OSA	rs488164	G	T	0.6163	0.3837	-0.117998	0.025516	4.79789e-06	0.00582091	0.00866084	0.501523	21.3857
family Family XI	OSA	rs697771	A	G	0.4324	0.4324	-0.117677	0.0251491	3.19374e-06	0.0016805	0.0083191	0.839913	21.8947
family Family XIII	OSA	rs10404377	A	C	0.5775	0.4225	0.0503183	0.011165	6.99021e-06	-0.0104959	0.00848539	0.216109	20.3111
family Family XIII	OSA	rs118170811	A	G	0.0398	0.0398	0.151619	0.0317112	1.80356e-06	0.00436274	0.0238067	0.854596	22.8603
family Family XIII	OSA	rs482905	G	T	0.2495	0.2495	0.0596528	0.012717	3.72349e-06	0.0046202	0.00956529	0.629083	22.0035
family Family XIII	OSA	rs6501525	A	G	0.3857	0.3857	0.0561559	0.0115587	1.23726e-06	0.0160369	0.00876674	0.0673566	23.6033
family Family XIII	OSA	rs66753613	G	A	0.2048	0.2048	0.0651136	0.0144251	8.08295e-06	0.00117294	0.0107523	0.913133	20.3754
family Family XIII	OSA	rs6797051	C	T	0.1173	0.1173	-0.0805985	0.0171364	4.89283e-06	0.0150252	0.0140777	0.285834	22.1215
family Family XIII	OSA	rs7514702	T	C	0.1769	0.1769	-0.0663236	0.0141626	3.91643e-06	-0.0111345	0.0116115	0.3376	21.9306
family Lachnospiraceae	OSA	rs10402491	C	T	0.1203	0.1203	0.0661701	0.014851	7.58351e-06	0.00557227	0.0110864	0.615228	19.8524
family Lachnospiraceae	OSA	rs11139361	C	T	0.6372	0.3628	-0.0494463	0.0110503	4.26265e-06	0.00343575	0.00885298	0.697949	20.0226
family Lachnospiraceae	OSA	rs112040820	A	G	0.2704	0.2704	0.0549584	0.0117086	2.41835e-06	0.00363807	0.00946973	0.700847	22.0322
family Lachnospiraceae	OSA	rs11841382	G	T	0.0736	0.0736	-0.0718128	0.017462	9.57767e-06	-0.00684525	0.0150156	0.648481	16.9128
family Lachnospiraceae	OSA	rs11979110	T	C	0.4473	0.4473	-0.0500924	0.0105069	1.81844e-06	-0.00292221	0.00829025	0.724473	22.7297
family Lachnospiraceae	OSA	rs1205443	A	G	0.336	0.336	0.0501415	0.0112157	7.28836e-06	0.00578957	0.00871416	0.506442	19.9867
family Lachnospiraceae	OSA	rs12760724	A	C	0.3439	0.3439	-0.0484566	0.0107934	7.26742e-06	0.00563097	0.00882155	0.523267	20.1553
family Lachnospiraceae	OSA	rs13005175	G	A	0.9115	0.0885	-0.0993483	0.0218395	8.37067e-06	-0.00470086	0.0202037	0.816015	20.6936
family Lachnospiraceae	OSA	rs2159863	A	G	0.1978	0.1978	-0.0585831	0.0128742	3.69556e-06	0.0012707	0.0107886	0.906241	20.7064
family Lachnospiraceae	OSA	rs2910921	C	T	0.9553	0.0447	-0.160302	0.035832	8.41977e-06	0.0317102	0.0247273	0.199703	20.0141
family Lachnospiraceae	OSA	rs3127230	C	T	0.334	0.334	-0.0503537	0.0112201	6.20326e-06	-0.0131379	0.00900359	0.144514	20.1405
family Lachnospiraceae	OSA	rs35524804	T	C	0.2674	0.2674	-0.0607481	0.0125216	2.44997e-06	-0.0143268	0.0100845	0.15541	23.5367
family Lachnospiraceae	OSA	rs7359994	C	T	0.668	0.332	0.0503142	0.0112482	5.35895e-06	-0.00482282	0.00842407	0.56698	20.0085
family Lachnospiraceae	OSA	rs79086868	T	C	0.1093	0.1093	0.0776723	0.0164472	3.01426e-06	-0.00389506	0.0138173	0.778022	22.3022
family Lachnospiraceae	OSA	rs959845	T	C	0.5547	0.4453	0.0493666	0.0107801	5.16952e-06	-0.0140435	0.00849278	0.0982132	20.9711
family Lachnospiraceae	OSA	rs9929145	G	A	0.0616	0.0616	-0.125721	0.0245233	2.83596e-07	0.0206239	0.0190926	0.28005	26.282
family Lactobacillaceae	OSA	rs16861661	G	A	0.0497	0.0497	-0.193287	0.0379293	2.70128e-07	0.00979494	0.0168122	0.560157	25.969
family Lactobacillaceae	OSA	rs62314653	C	A	0.0626	0.0626	0.177082	0.0392269	6.59189e-06	0.0132767	0.0175376	0.449028	20.3789
family Lactobacillaceae	OSA	rs74599091	A	G	0.0348	0.0348	0.191613	0.0425039	7.6952e-06	-0.0222105	0.0306608	0.468824	20.3232
family Lactobacillaceae	OSA	rs768253	T	G	0.3907	0.3907	-0.0792344	0.0170604	3.60761e-06	-0.00219776	0.00833366	0.791996	21.5699
family Lactobacillaceae	OSA	rs77478751	A	G	0.0537	0.0537	-0.219178	0.0473566	5.9595e-06	-0.00896573	0.0129303	0.488065	21.4207
family Lactobacillaceae	OSA	rs921925	A	C	0.2624	0.2624	0.0999419	0.0201687	5.77192e-07	0.00382657	0.0101038	0.704891	24.555
family Lactobacillaceae	OSA	rs9345899	A	G	0.1312	0.1312	-0.124042	0.0278946	9.44583e-06	0.00455188	0.0135202	0.736363	19.7741
family Methanobacteriaceae	OSA	rs10202904	G	T	0.5328	0.4672	0.121754	0.0235357	3.01432e-07	0.000383795	0.00844935	0.96377	26.7616
family Methanobacteriaceae	OSA	rs10424197	A	G	0.675	0.325	0.111274	0.0247517	9.27897e-06	0.00269103	0.00955081	0.778128	20.2105
family Methanobacteriaceae	OSA	rs4257531	G	A	0.1143	0.1143	0.164498	0.0364959	7.44338e-06	-0.0159684	0.0135479	0.238533	20.3158
family Methanobacteriaceae	OSA	rs6508769	C	T	0.835	0.165	-0.153519	0.0344519	8.22527e-06	0.00905132	0.0116895	0.438746	19.8563
family Methanobacteriaceae	OSA	rs6776814	T	C	0.0895	0.0895	-0.199566	0.0411825	1.63061e-06	-0.0668598	0.0296696	0.0242293	23.4827
family Methanobacteriaceae	OSA	rs73068003	G	T	0.1223	0.1223	-0.15814	0.0351803	8.44578e-06	0.00223152	0.0140304	0.873631	20.2062
family Methanobacteriaceae	OSA	rs73457410	A	G	0.0666	0.0666	0.21534	0.0436695	1.40854e-06	-0.00821235	0.0169298	0.627617	24.316
family Methanobacteriaceae	OSA	rs75208022	C	T	0.0765	0.0765	-0.227245	0.048763	5.92107e-06	0.00403771	0.0141345	0.775136	21.7174
family Methanobacteriaceae	OSA	rs894996	C	A	0.0716	0.0716	0.216999	0.0449076	1.87556e-06	-0.0098202	0.0161605	0.543408	23.3494
family Oxalobacteraceae	OSA	rs111966731	T	C		0.0716	0.204031	0.0445746	4.56321e-06	0.0117422	0.0148198	0.428165	20.9516
family Oxalobacteraceae	OSA	rs11246212	C	T	0.8748	0.1252	-0.13607	0.0291797	4.50837e-06	-0.00974794	0.0119344	0.414046	21.7452
family Oxalobacteraceae	OSA	rs12002250	A	C	0.0596	0.0596	0.196145	0.044523	5.53197e-06	2.36871e-05	0.0207469	0.999089	19.4082
family Oxalobacteraceae	OSA	rs1569853	T	C	0.1382	0.1382	-0.140043	0.0281704	7.45178e-07	0.00791751	0.0127025	0.533086	24.7136
family Oxalobacteraceae	OSA	rs17138946	G	T	0.0467	0.0467	-0.189444	0.0430248	8.09003e-06	0.0032227	0.0164791	0.844952	19.3876
family Oxalobacteraceae	OSA	rs36057338	G	T	0.0755	0.0755	0.181604	0.0398742	6.25792e-06	-0.00267719	0.023123	0.907827	20.7428
family Oxalobacteraceae	OSA	rs4428215	G	A	0.2604	0.2604	0.12561	0.0230053	4.87933e-08	0.0117315	0.00950026	0.216882	29.8121
family Oxalobacteraceae	OSA	rs561239	A	G	0.2823	0.2823	0.105525	0.0236769	7.19383e-06	0.0125998	0.0102401	0.218533	19.8637
family Oxalobacteraceae	OSA	rs6000536	C	T	0.2107	0.2107	-0.118383	0.0241355	7.3872e-07	-0.00063585	0.0111061	0.954344	24.0584
family Oxalobacteraceae	OSA	rs62435498	C	A	0.0646	0.0646	0.181521	0.0400608	7.4583e-06	-0.0126914	0.0137066	0.354479	20.5312
family Oxalobacteraceae	OSA	rs736744	T	C	0.5845	0.4155	-0.105642	0.0200648	1.49417e-07	0.0026729	0.00836676	0.749373	27.7207
family Oxalobacteraceae	OSA	rs7993559	A	C	0.5378	0.4622	-0.0921059	0.0201114	5.03733e-06	0.00580146	0.00838937	0.489236	20.9744
family Oxalobacteraceae	OSA	rs80330081	A	C	0.0656	0.0656	-0.18756	0.0423688	6.64003e-06	0.0226187	0.0135739	0.0956467	19.5969
family Oxalobacteraceae	OSA	rs934049	G	A	0.2276	0.2276	0.109751	0.0238636	4.21143e-06	0.00171951	0.0101972	0.866091	21.1517
family Pasteurellaceae	OSA	rs10965428	C	A	0.0795	0.0795	-0.119902	0.0258219	4.29151e-06	0.00158907	0.0180687	0.92992	21.5614
family Pasteurellaceae	OSA	rs111582866	G	A	0.1014	0.1014	-0.113957	0.0256403	7.06627e-06	0.00121697	0.0146717	0.933894	19.7531
family Pasteurellaceae	OSA	rs12050685	A	G	0.3598	0.3598	-0.0670948	0.015239	9.18523e-06	0.0285369	0.00917103	0.00186059	19.385
family Pasteurellaceae	OSA	rs16970009	A	G	0.0437	0.0437	0.187381	0.0429572	7.31526e-06	-0.0120225	0.0297442	0.686069	19.0274
family Pasteurellaceae	OSA	rs4822728	T	C	0.4374	0.4374	0.0685479	0.0149032	4.71846e-06	0.0126246	0.00827193	0.126962	21.1558
family Pasteurellaceae	OSA	rs6972479	A	G	0.2425	0.2425	-0.0781862	0.0175366	7.74819e-06	0.00648044	0.010276	0.528277	19.8779
family Pasteurellaceae	OSA	rs72756943	G	A	0.0855	0.0855	0.13988	0.0303029	3.3522e-06	-0.0280143	0.0166172	0.0918227	21.308
family Pasteurellaceae	OSA	rs73139353	A	C	0.0646	0.0646	-0.222573	0.0484634	8.71325e-06	-0.0148953	0.0147012	0.310963	21.092
family Pasteurellaceae	OSA	rs76022354	C	T	0.0328	0.0328	0.24289	0.0500406	1.82856e-06	-0.000241592	0.019013	0.989862	23.5599
family Pasteurellaceae	OSA	rs78909003	T	C	0.0497	0.0497	-0.241159	0.0498372	2.04894e-06	0.0220957	0.0181791	0.224197	23.4153
family Pasteurellaceae	OSA	rs9382510	C	T	0.2455	0.2455	-0.0881865	0.0169965	2.476e-07	-0.00348111	0.00948337	0.713562	26.9206
family Pasteurellaceae	OSA	rs9895850	T	C	0.0497	0.0497	-0.176406	0.041017	9.0826e-06	0.0165012	0.0202325	0.414741	18.4969
family Pasteurellaceae	OSA	rs9938097	C	T	0.6332	0.3668	0.0710386	0.0158024	8.22602e-06	-0.00315194	0.00851594	0.711292	20.2089
family Peptococcaceae	OSA	rs117452796	A	G	0.0676	0.0676	-0.257982	0.0549569	3.15297e-06	0.00655855	0.0236648	0.781671	22.0361
family Peptococcaceae	OSA	rs12144792	C	T	0.3588	0.3588	0.064399	0.0141246	5.82237e-06	-0.00559876	0.00854679	0.512421	20.7877
family Peptococcaceae	OSA	rs12634826	T	G	0.2952	0.2952	-0.0739885	0.0150931	1.01109e-06	-0.0106943	0.00863941	0.215772	24.031
family Peptococcaceae	OSA	rs12992764	T	G	0.4026	0.4026	0.0684213	0.0141137	1.46157e-06	0.00180186	0.00840617	0.830274	23.5018
family Peptococcaceae	OSA	rs150600492	A	C	0.0626	0.0626	0.135774	0.0289757	2.31308e-06	0.00799402	0.0178349	0.653991	21.9566
family Peptococcaceae	OSA	rs35703006	G	T	0.2157	0.2157	0.0812655	0.0164355	4.94778e-07	-0.00779093	0.0096074	0.417405	24.4482
family Peptococcaceae	OSA	rs4990837	G	A	0.826	0.174	-0.0910387	0.0185869	1.74193e-06	0.0136338	0.010557	0.196551	23.9904
family Peptococcaceae	OSA	rs75430375	C	T	0.0646	0.0646	-0.147941	0.0317498	3.40847e-06	-0.0267319	0.0199	0.179172	21.7118
family Peptococcaceae	OSA	rs75898026	A	G	0.1829	0.1829	-0.0821779	0.0173541	2.02209e-06	0.00303148	0.0102247	0.76686	22.4236
family Peptostreptococcaceae	OSA	rs117020988	C	T	0.0636	0.0636	0.182411	0.0372126	1.02795e-06	0.005208	0.0152198	0.732212	24.0282
family Peptostreptococcaceae	OSA	rs12377846	C	A	0.0487	0.0487	-0.252	0.0511627	7.26256e-07	-0.0404653	0.0251466	0.107578	24.2602
family Peptostreptococcaceae	OSA	rs12986312	T	G	0.3221	0.3221	0.0571818	0.0125947	5.76713e-06	-0.00537548	0.0090282	0.55157	20.6129
family Peptostreptococcaceae	OSA	rs1467258	G	A	0.167	0.167	0.072584	0.0162321	7.89805e-06	0.0205528	0.0107031	0.0548239	19.9955
family Peptostreptococcaceae	OSA	rs1520207	T	C	0.5626	0.4374	-0.0525658	0.0112476	3.16548e-06	0.0106885	0.00830145	0.197906	21.8417
family Peptostreptococcaceae	OSA	rs4692811	C	T	0.2644	0.2644	0.0642075	0.0126913	4.21124e-07	0.00937283	0.00873182	0.283087	25.5952
family Peptostreptococcaceae	OSA	rs59865771	C	T	0.2813	0.2813	-0.0573764	0.0127192	7.69024e-06	-0.0171893	0.00872861	0.0489181	20.3492
family Peptostreptococcaceae	OSA	rs61841503	G	A	0.1372	0.1372	0.0919658	0.0161331	9.80122e-09	0.0328623	0.0122257	0.00718886	32.495
family Peptostreptococcaceae	OSA	rs6721459	G	A	0.4394	0.4394	-0.0509823	0.0111975	5.07762e-06	-0.0106252	0.00842544	0.207279	20.7299
family Peptostreptococcaceae	OSA	rs76982728	T	C	0.0388	0.0388	0.124203	0.0266923	3.24056e-06	-0.0248343	0.0292027	0.395095	21.6517
family Peptostreptococcaceae	OSA	rs77540684	T	G	0.0517	0.0517	0.106725	0.0245638	8.13711e-06	0.0348373	0.0141055	0.0135204	18.8774
family Peptostreptococcaceae	OSA	rs9573937	A	G	0.1769	0.1769	-0.0693637	0.0142907	1.70589e-06	-0.00281279	0.0111674	0.801138	23.559
class Bacteroidia	OSA	rs11146701	A	G	0.4254	0.4254	0.0473596	0.010541	7.08223e-06	-0.00584889	0.00870393	0.501595	20.1861
class Bacteroidia	OSA	rs17343978	A	C	0.2604	0.2604	-0.0552057	0.0120278	8.3593e-06	-0.000773849	0.0102612	0.939885	21.0666
class Bacteroidia	OSA	rs2032750	C	T	0.5487	0.4513	0.0508393	0.0106807	1.91509e-06	-0.00823165	0.00832541	0.322791	22.6569
class Bacteroidia	OSA	rs2363574	T	C	0.9682	0.0318	0.222741	0.0508055	9.93482e-06	0.00349272	0.0216497	0.871834	19.2211
class Bacteroidia	OSA	rs4916508	A	G	0.5646	0.4354	0.0466729	0.0105312	8.4711e-06	-0.00245294	0.00837036	0.769483	19.6415
class Bacteroidia	OSA	rs55773148	G	A	0.0527	0.0527	-0.121514	0.0236759	3.89583e-07	-0.0029638	0.0184077	0.872087	26.3414
class Bacteroidia	OSA	rs62531359	T	G	0.1451	0.1451	0.0655728	0.0149891	9.08657e-06	-0.0081024	0.0108005	0.453141	19.138
class Bacteroidia	OSA	rs62575403	C	T	0.0437	0.0437	0.140055	0.0311128	7.06122e-06	-0.00747114	0.0206321	0.717267	20.2637
class Bacteroidia	OSA	rs72706335	T	C	0.0656	0.0656	-0.22241	0.0493458	7.65526e-06	0.0190364	0.026781	0.477196	20.3146
class Bacteroidia	OSA	rs73975615	G	A	0.0109	0.0109	-0.207018	0.0442633	1.21616e-06	0.0307958	0.049132	0.530792	21.874
class Bacteroidia	OSA	rs7631304	G	A	0.17	0.17	-0.0645771	0.0132957	8.36778e-07	0.0202456	0.0116688	0.082737	23.5904
class Bacteroidia	OSA	rs79585701	A	C	0.1292	0.1292	0.0646823	0.0149628	9.98596e-06	0.0156095	0.0118666	0.188368	18.6872
class Bacteroidia	OSA	rs929878	T	C	0.7555	0.2445	0.0548532	0.012153	4.7338e-06	0.00931463	0.0101199	0.357348	20.3722
family Porphyromonadaceae	OSA	rs10762312	A	G	0.7386	0.2614	0.052368	0.0118814	8.70362e-06	-0.0151088	0.00893589	0.0908741	19.4266
family Porphyromonadaceae	OSA	rs10858364	G	T	0.2763	0.2763	0.055316	0.012085	4.31062e-06	-0.00295641	0.00974346	0.761567	20.9512
family Porphyromonadaceae	OSA	rs17065783	A	G	0.2237	0.2237	-0.059133	0.0122235	1.79349e-06	-0.00533157	0.0113514	0.638581	23.4028
family Porphyromonadaceae	OSA	rs1980561	A	G	0.3857	0.3857	-0.0485289	0.0109284	8.9454e-06	0.00322239	0.00829014	0.697496	19.7191
family Porphyromonadaceae	OSA	rs35233670	T	C	0.4414	0.4414	-0.0473576	0.010602	7.90988e-06	-0.00818242	0.00828498	0.323338	19.9528
family Porphyromonadaceae	OSA	rs35961441	A	C	0.0736	0.0736	0.0915257	0.0207306	8.37394e-06	0.0368728	0.0213793	0.0845824	19.4923
family Porphyromonadaceae	OSA	rs6953849	A	G	0.1471	0.1471	0.0718149	0.0150724	2.44478e-06	-0.00292718	0.0107907	0.786184	22.702
family Porphyromonadaceae	OSA	rs7330827	T	C	0.0755	0.0755	-0.103842	0.0237355	8.04896e-06	-0.0382603	0.0176173	0.0298751	19.1403
family Porphyromonadaceae	OSA	rs864093	A	C	0.2565	0.2565	-0.0527939	0.0117499	9.59798e-06	0.00299764	0.0101648	0.768067	20.1883
family Prevotellaceae	OSA	rs12057990	C	T	0.2406	0.2406	0.0589878	0.0132268	8.9747e-06	-0.00495463	0.00926421	0.592778	19.8891
family Prevotellaceae	OSA	rs12118202	T	C	0.1899	0.1899	-0.0751986	0.0147265	5.5423e-07	-0.00335598	0.0107321	0.754505	26.0748
family Prevotellaceae	OSA	rs13069367	A	C	0.3549	0.3549	-0.0539768	0.0119687	7.39486e-06	-0.00202017	0.00845698	0.811201	20.3386
family Prevotellaceae	OSA	rs148376875	T	G	0.1203	0.1203	0.084515	0.0179163	2.08027e-06	0.0131546	0.0115436	0.254471	22.2521
family Prevotellaceae	OSA	rs2206482	T	G	0.4423	0.4423	-0.0569105	0.0117486	1.30377e-06	-0.0127592	0.00847418	0.132157	23.4646
family Prevotellaceae	OSA	rs2278540	G	A	0.326	0.326	0.0554249	0.0123265	8.43587e-06	0.0100455	0.00860849	0.243241	20.2176
family Prevotellaceae	OSA	rs34660375	A	G	0.1909	0.1909	-0.0805894	0.0178291	7.40321e-06	9.23551e-05	0.0117359	0.993721	20.4313
family Prevotellaceae	OSA	rs3758087	C	T	0.7078	0.2922	-0.0564199	0.0124655	8.60578e-06	0.00952866	0.0092715	0.304074	20.4854
family Prevotellaceae	OSA	rs3860225	A	G	0.1382	0.1382	0.083936	0.0167936	5.4968e-07	-0.000909609	0.0144628	0.949852	24.9809
family Prevotellaceae	OSA	rs4493272	T	C	0.4712	0.4712	-0.0604992	0.0118027	3.02315e-07	0.00145745	0.00828824	0.860416	26.2746
family Prevotellaceae	OSA	rs4685827	T	C	0.2237	0.2237	-0.0679529	0.0145407	2.77192e-06	-0.0278943	0.00972031	0.00410866	21.8396
family Prevotellaceae	OSA	rs7252711	G	A	0.8728	0.1272	0.0740876	0.0161926	5.56583e-06	0.0364065	0.0134114	0.00663544	20.9343
family Prevotellaceae	OSA	rs7975087	C	A	0.2286	0.2286	-0.0601448	0.0135454	7.59451e-06	0.00555164	0.0109864	0.613335	19.7157
family Prevotellaceae	OSA	rs912860	A	G	0.9732	0.0268	0.229046	0.0483124	9.29929e-07	-0.0524758	0.0272366	0.0540207	22.4765
family Prevotellaceae	OSA	rs9586501	G	A	0.3141	0.3141	0.0592681	0.0127329	2.58988e-06	5.79517e-05	0.00941084	0.995087	21.6664
family Prevotellaceae	OSA	rs9958960	G	A	0.165	0.165	-0.0914807	0.0173611	1.06324e-07	-0.0167867	0.0114832	0.143784	27.7654
family Rhodospirillaceae	OSA	rs1035406	G	A	0.0994	0.0994	-0.11354	0.0250863	5.84454e-06	0.0185994	0.0129437	0.150731	20.4845
family Rhodospirillaceae	OSA	rs11591293	G	T	0.4195	0.4195	0.0743184	0.0158724	2.67147e-06	-0.00245895	0.00836497	0.768789	21.9234
family Rhodospirillaceae	OSA	rs13336560	C	T	0.4563	0.4563	-0.0701719	0.0158061	9.17339e-06	-0.00197632	0.00842526	0.814541	19.7096
family Rhodospirillaceae	OSA	rs1549633	A	C	0.1561	0.1561	0.0999312	0.0218634	4.70392e-06	7.131e-05	0.0129678	0.995612	20.8914
family Rhodospirillaceae	OSA	rs1923415	A	G	0.1372	0.1372	-0.0999238	0.0227326	9.63696e-06	0.00122439	0.0145519	0.932946	19.3214
family Rhodospirillaceae	OSA	rs3754624	C	T	0.162	0.162	0.0971389	0.0200064	1.71479e-06	-0.0101416	0.0108295	0.349027	23.5748
family Rhodospirillaceae	OSA	rs4278423	T	C	0.1064	0.1064	0.107529	0.0235725	3.12018e-06	0.00825611	0.0171243	0.629713	20.8085
family Rhodospirillaceae	OSA	rs61933850	G	A	0.0905	0.0905	0.164808	0.0360647	7.22587e-06	-0.00385448	0.0121659	0.751374	20.883
family Rhodospirillaceae	OSA	rs6679026	T	C	0.1074	0.1074	0.111984	0.0251088	9.94672e-06	0.00698812	0.0137328	0.610848	19.8912
family Rhodospirillaceae	OSA	rs7001029	C	T	0.0934	0.0934	0.117366	0.0261324	5.34749e-06	0.0151289	0.0142959	0.289931	20.1709
family Rhodospirillaceae	OSA	rs72714493	A	G	0.2157	0.2157	0.0816858	0.0180791	7.3492e-06	-0.0102531	0.0116346	0.378176	20.4145
family Rhodospirillaceae	OSA	rs74354280	C	T	0.1531	0.1531	-0.0911896	0.0204907	6.67298e-06	0.00340682	0.00923129	0.71209	19.8051
family Rhodospirillaceae	OSA	rs76784716	A	G	0.0716	0.0716	0.136049	0.0285767	1.48988e-06	-0.0185967	0.0130626	0.154544	22.6656
family Rhodospirillaceae	OSA	rs9813022	A	G	0.3022	0.3022	-0.0842444	0.0163583	2.53122e-07	0.00770488	0.00853927	0.366904	26.522
family Rikenellaceae	OSA	rs10217435	C	T	0.0875	0.0875	-0.0883756	0.0197506	6.50759e-06	-0.0184439	0.0119131	0.121576	20.0218
family Rikenellaceae	OSA	rs10832801	A	C	0.2674	0.2674	-0.0534763	0.0122666	7.50412e-06	0.00582456	0.00925071	0.528935	19.0053
family Rikenellaceae	OSA	rs1939881	G	A	0.0577	0.0577	-0.105589	0.0206213	5.64378e-07	-0.00663809	0.0178692	0.710279	26.2183
family Rikenellaceae	OSA	rs2447496	A	G	0.7167	0.2833	0.0549203	0.0121904	6.08611e-06	0.0109204	0.00940206	0.245441	20.2969
family Rikenellaceae	OSA	rs2833282	G	A	0.1282	0.1282	0.0711137	0.0156966	4.31102e-06	0.0232644	0.0116385	0.0456163	20.5256
family Rikenellaceae	OSA	rs36021379	A	G	0.1342	0.1342	-0.0656005	0.0144903	7.19515e-06	0.0021848	0.0113334	0.847135	20.4955
family Rikenellaceae	OSA	rs4264350	T	C	0.3936	0.3936	-0.0526393	0.0108555	1.34831e-06	0.00236276	0.00831258	0.776227	23.5137
family Rikenellaceae	OSA	rs59663348	G	A	0.1948	0.1948	0.0570915	0.0125048	6.12238e-06	0.0129258	0.0096084	0.17854	20.8444
family Rikenellaceae	OSA	rs62532512	A	C	0.5169	0.4831	0.0504257	0.0107399	2.76427e-06	-0.00123094	0.00837495	0.883149	22.0447
family Rikenellaceae	OSA	rs6744030	C	T	0.1382	0.1382	0.0696747	0.0157103	9.31515e-06	-0.00492058	0.0101562	0.628038	19.669
family Rikenellaceae	OSA	rs6837275	A	G	0.2535	0.2535	0.0570355	0.011887	1.447e-06	-0.0188707	0.00905652	0.0371912	23.0222
family Rikenellaceae	OSA	rs74474130	T	G	0.0656	0.0656	0.137747	0.0295688	3.61377e-06	-0.00755028	0.022391	0.735965	21.7019
family Rikenellaceae	OSA	rs77885767	C	T	0.0477	0.0477	-0.156209	0.0336482	2.84695e-06	-0.0214235	0.0197012	0.27685	21.552
family Rikenellaceae	OSA	rs9389714	C	T	0.1789	0.1789	-0.0636841	0.0143416	8.79063e-06	-0.0336525	0.0146998	0.0220612	19.7182
family Rikenellaceae	OSA	rs9578457	G	A	0.0567	0.0567	-0.141478	0.0315848	3.99448e-06	-0.0206644	0.0194278	0.287487	20.0642
family Rikenellaceae	OSA	rs9603208	G	T	0.1034	0.1034	0.0821173	0.0159596	1.91801e-07	0.000452281	0.0138259	0.973904	26.4744
family Ruminococcaceae	OSA	rs10093275	T	C	0.7177	0.2823	-0.0534595	0.011677	5.35229e-06	-0.00043747	0.00880671	0.960382	20.9598
family Ruminococcaceae	OSA	rs10166469	C	T	0.7237	0.2763	0.053336	0.0120209	8.52158e-06	-0.000290007	0.00948291	0.975603	19.6864
family Ruminococcaceae	OSA	rs1158100	G	A	0.6451	0.3549	0.0490539	0.0109865	8.60855e-06	-0.0129875	0.00834907	0.119812	19.9356
family Ruminococcaceae	OSA	rs1612733	T	C	0.0596	0.0596	0.108708	0.0238006	4.22435e-06	0.0147127	0.0183594	0.422917	20.8616
family Ruminococcaceae	OSA	rs17376049	T	C	0.1083	0.1083	0.0848534	0.0172114	7.29625e-07	-0.00737822	0.0132662	0.578097	24.3056
family Ruminococcaceae	OSA	rs2113833	C	T	0.9583	0.0417	-0.169146	0.0355009	1.14464e-06	-0.0204551	0.0232353	0.37867	22.701
family Ruminococcaceae	OSA	rs3009418	A	C	0.9215	0.0785	-0.0927607	0.0210123	8.6902e-06	0.013853	0.0197678	0.483437	19.4886
family Ruminococcaceae	OSA	rs55793120	T	C	0.0507	0.0507	0.13822	0.0266152	1.44338e-07	-0.0325557	0.0176373	0.0649157	26.9701
family Ruminococcaceae	OSA	rs56199908	T	C	0.0537	0.0537	-0.199327	0.0410444	1.66414e-06	0.0320447	0.0182623	0.0793122	23.5844
family Ruminococcaceae	OSA	rs76724913	T	G	0.0765	0.0765	0.0901053	0.0203104	9.60484e-06	-0.0198527	0.0140258	0.156938	19.6818
family Streptococcaceae	OSA	rs10028567	C	T	0.0815	0.0815	-0.0934027	0.0190343	3.72495e-06	-0.0183136	0.0127398	0.150572	24.0794
family Streptococcaceae	OSA	rs11110281	T	C	0.0676	0.0676	-0.130554	0.0225943	1.40136e-08	0.0122899	0.0191354	0.520704	33.3874
family Streptococcaceae	OSA	rs16950051	A	G	0.0586	0.0586	0.107008	0.0236973	5.33814e-06	0.0266204	0.0168909	0.115022	20.3908
family Streptococcaceae	OSA	rs2370083	G	T	0.0885	0.0885	-0.0842751	0.0184509	4.25667e-06	0.0231946	0.0169661	0.17159	20.8624
family Streptococcaceae	OSA	rs2952251	G	A	0.7475	0.2525	0.0639298	0.0126525	3.72237e-07	0.0257517	0.00992026	0.00943518	25.5302
family Streptococcaceae	OSA	rs35344081	G	A	0.2406	0.2406	0.0609349	0.0129703	2.63846e-06	0.0186039	0.00938502	0.047446	22.0715
family Streptococcaceae	OSA	rs57646748	G	A	0.0676	0.0676	-0.088021	0.019876	7.88352e-06	0.021014	0.0214786	0.327891	19.6117
family Streptococcaceae	OSA	rs6806351	T	C	0.2087	0.2087	-0.0619209	0.0135744	6.93793e-06	0.00794311	0.0100103	0.427489	20.8081
family Streptococcaceae	OSA	rs77968078	G	A	0.0567	0.0567	-0.0993013	0.0224788	7.93341e-06	0.0327928	0.0173887	0.059313	19.5148
family Streptococcaceae	OSA	rs7916711	A	G	0.0646	0.0646	0.0959639	0.021545	6.32732e-06	0.00253697	0.0119798	0.832286	19.8391
family Streptococcaceae	OSA	rs957755	T	G	0.1909	0.1909	-0.0642449	0.0142702	7.41515e-06	0.017585	0.0119064	0.139693	20.2683
family Veillonellaceae	OSA	rs111810795	C	T	0.1074	0.1074	-0.0867108	0.0180573	1.72926e-06	0.0188087	0.01394	0.177252	23.059
family Veillonellaceae	OSA	rs114889439	A	G	0.0527	0.0527	-0.253809	0.0539169	6.19028e-06	0.0419454	0.0228149	0.0659872	22.1597
family Veillonellaceae	OSA	rs12186441	G	A	0.0368	0.0368	0.208096	0.0453999	4.52856e-06	0.020696	0.0205629	0.314188	21.0096
family Veillonellaceae	OSA	rs12668619	A	G	0.3549	0.3549	0.055301	0.0117654	2.57365e-06	-0.0167771	0.00882766	0.0573667	22.0929
family Veillonellaceae	OSA	rs12741784	C	T	0.336	0.336	-0.0621452	0.0119266	1.28493e-07	-0.0143032	0.00946278	0.130655	27.1508
family Veillonellaceae	OSA	rs1442060	A	G	0.506	0.494	0.0514024	0.0112125	4.50671e-06	-0.00458784	0.00835777	0.583053	21.0166
family Veillonellaceae	OSA	rs1693340	T	C	0.1262	0.1262	0.0818934	0.018245	9.25273e-06	0.00535613	0.0160758	0.738999	20.147
family Veillonellaceae	OSA	rs2175069	G	A	0.6143	0.3857	0.0526752	0.0114886	4.63554e-06	0.000311418	0.00855313	0.970955	21.0222
family Veillonellaceae	OSA	rs2561116	T	G	0.1133	0.1133	-0.083617	0.0187159	7.88515e-06	0.00499029	0.0177042	0.778044	19.9603
family Veillonellaceae	OSA	rs2585520	G	T	0.0825	0.0825	-0.0904972	0.0200428	5.26926e-06	-0.0371102	0.0215029	0.0843782	20.387
family Veillonellaceae	OSA	rs4263802	A	G	0.6163	0.3837	-0.050942	0.0114921	7.45006e-06	0.00690676	0.00880147	0.432612	19.6496
family Veillonellaceae	OSA	rs4461038	G	A	0.6938	0.3062	0.0554965	0.0119467	3.73474e-06	-0.00567351	0.00911919	0.533844	21.5792
family Veillonellaceae	OSA	rs4797169	T	C	0.2505	0.2505	0.0587799	0.0128297	4.49345e-06	-0.00690996	0.00973858	0.477986	20.9906
family Veillonellaceae	OSA	rs61264131	A	C	0.0497	0.0497	0.202367	0.0464388	6.74544e-06	0.00468322	0.0141001	0.739782	18.9897
family Veillonellaceae	OSA	rs6692542	G	A	0.6272	0.3728	-0.0534397	0.0118254	8.67981e-06	0.00968725	0.008703	0.265668	20.4219
family Veillonellaceae	OSA	rs6909981	C	T	0.2018	0.2018	-0.0638696	0.0141765	5.47621e-06	0.00860868	0.0126315	0.49554	20.2979
family Veillonellaceae	OSA	rs79535861	A	C	0.0885	0.0885	0.100666	0.0207016	1.57688e-06	-0.00134909	0.0144429	0.925579	23.646
family Veillonellaceae	OSA	rs9345168	A	C	0.5338	0.4662	-0.0509102	0.0113253	8.48887e-06	0.00851083	0.00832438	0.306593	20.2074
class Betaproteobacteria	OSA	rs11128180	A	G	0.2237	0.2237	0.0592944	0.0128769	3.67147e-06	-0.00604497	0.00977947	0.53649	21.2034
class Betaproteobacteria	OSA	rs1511453	A	G	0.0636	0.0636	0.0923492	0.0199158	4.75762e-06	0.0270304	0.0177135	0.127016	21.5016
class Betaproteobacteria	OSA	rs1928341	G	A	0.5785	0.4215	-0.0525581	0.0110408	2.0153e-06	0.00150975	0.00842967	0.85786	22.661
class Betaproteobacteria	OSA	rs2321387	G	A	0.5298	0.4702	-0.0494596	0.0109424	5.80029e-06	0.00606062	0.00836634	0.468818	20.4304
class Betaproteobacteria	OSA	rs2613606	T	C	0.6064	0.3936	0.0513106	0.0109091	2.19816e-06	-0.00252008	0.00842586	0.764872	22.1226
class Betaproteobacteria	OSA	rs320161	G	A	0.7247	0.2753	-0.0572286	0.01262	7.33247e-06	0.0136291	0.00985115	0.16651	20.564
class Betaproteobacteria	OSA	rs4033856	T	C	0.8708	0.1292	-0.0832423	0.0167237	5.17166e-07	-0.00515159	0.0147147	0.726265	24.7756
class Betaproteobacteria	OSA	rs6087811	T	G	0.0815	0.0815	-0.0978177	0.0198522	7.44303e-07	-0.00969032	0.0137868	0.482138	24.2783
class Betaproteobacteria	OSA	rs62395635	T	C	0.0706	0.0706	0.109741	0.0236	2.9409e-06	-0.00249906	0.017287	0.885056	21.6229
class Betaproteobacteria	OSA	rs75242906	C	T	0.0537	0.0537	-0.121083	0.028075	9.27278e-06	0.0256798	0.0151054	0.0891251	18.6006
family Verrucomicrobiaceae	OSA	rs111862613	T	C	0.166	0.166	0.0907065	0.0196746	3.7313e-06	-0.00497401	0.0110548	0.652753	21.2552
family Verrucomicrobiaceae	OSA	rs117107102	A	G	0.0447	0.0447	0.204683	0.0431572	2.91823e-06	0.0226795	0.0197364	0.250506	22.4935
family Verrucomicrobiaceae	OSA	rs11729256	T	C	0.2386	0.2386	0.0749798	0.0150177	6.73085e-07	0.00170798	0.0110264	0.876901	24.9277
family Verrucomicrobiaceae	OSA	rs12908520	G	A	0.4563	0.4563	0.0619104	0.0130946	2.15139e-06	-0.0126978	0.00835827	0.128714	22.3534
family Verrucomicrobiaceae	OSA	rs2602429	T	C	0.7783	0.2217	-0.0745516	0.0156195	2.69942e-06	0.00733092	0.00946353	0.438547	22.7814
family Verrucomicrobiaceae	OSA	rs4242783	A	G	0.7127	0.2873	-0.0687992	0.0147694	2.75442e-06	0.0111015	0.0092305	0.229095	21.6991
family Verrucomicrobiaceae	OSA	rs4936098	G	A	0.66	0.34	-0.0648691	0.0135928	1.1293e-06	0.00732274	0.00868035	0.398894	22.775
family Verrucomicrobiaceae	OSA	rs61779207	G	A	0.1779	0.1779	-0.0758811	0.0167762	6.63025e-06	-0.00849052	0.0100047	0.396076	20.4588
family Verrucomicrobiaceae	OSA	rs74542928	T	C	0.0785	0.0785	0.112124	0.0236422	1.64611e-06	0.0480829	0.0193528	0.0129715	22.4917
family Verrucomicrobiaceae	OSA	rs9349825	A	G	0.2793	0.2793	-0.0704354	0.0147128	2.51287e-06	0.0117375	0.0105795	0.267232	22.9188
family Verrucomicrobiaceae	OSA	rs941682	G	A	0.3111	0.3111	-0.0631526	0.0143767	9.5812e-06	-0.00679535	0.00928263	0.464138	19.2959
family Victivallaceae	OSA	rs11671100	A	C	0.2008	0.2008	-0.160034	0.0349472	4.08037e-06	0.0274172	0.0102782	0.00764188	20.9701
family Victivallaceae	OSA	rs11764871	G	T	0.2505	0.2505	0.127099	0.025656	7.4929e-07	-0.000221983	0.00899138	0.980304	24.5418
family Victivallaceae	OSA	rs2944282	T	C	0.3002	0.3002	-0.124197	0.0257026	1.56603e-06	-0.017137	0.00921916	0.0630493	23.349
family Victivallaceae	OSA	rs34962571	A	C	0.0825	0.0825	-0.186945	0.0418412	6.24827e-06	0.00221202	0.0137767	0.872438	19.9627
family Victivallaceae	OSA	rs4396289	C	T	0.16	0.16	-0.152918	0.0288525	1.53784e-07	0.00758551	0.0122787	0.536723	28.0899
family Victivallaceae	OSA	rs61702987	T	C	0.175	0.175	0.145501	0.0300007	3.07921e-06	0.021669	0.0132497	0.101958	23.5217
family Victivallaceae	OSA	rs62570196	C	T	0.0686	0.0686	-0.246101	0.0483077	2.69855e-07	0.000203199	0.0206317	0.992142	25.9534
family Victivallaceae	OSA	rs6545794	A	G	0.0885	0.0885	-0.197786	0.0410495	5.97008e-07	0.0214404	0.0127055	0.0915082	23.2154
family Victivallaceae	OSA	rs7077363	G	A	0.164	0.164	0.148942	0.0318366	2.83374e-06	-0.0174118	0.0112194	0.120676	21.8867
family Victivallaceae	OSA	rs7314815	G	A	0.503	0.497	0.101088	0.0225594	6.40088e-06	-0.00456398	0.00833385	0.583937	20.0791
family Victivallaceae	OSA	rs7627405	C	T	0.167	0.167	-0.134158	0.0301427	8.19426e-06	-0.00165827	0.0104383	0.873776	19.8093
genus Actinomyces	OSA	rs2715439	T	C	0.5457	0.4543	-0.0746684	0.0164822	6.27004e-06	-0.00948191	0.00828398	0.252371	20.5231
genus Actinomyces	OSA	rs34583783	G	T	0.1024	0.1024	0.126596	0.0268461	4.48528e-06	0.045453	0.0172189	0.00829755	22.2371
genus Actinomyces	OSA	rs4073240	G	A	0.3827	0.3827	0.0749687	0.0167368	7.94273e-06	0.00926231	0.00852273	0.277135	20.0639
genus Actinomyces	OSA	rs4146653	G	A	0.1968	0.1968	0.0985224	0.0214182	4.49645e-06	0.0140189	0.011857	0.237075	21.1594
genus Actinomyces	OSA	rs71315246	A	G	0.1431	0.1431	-0.0969809	0.021925	9.82969e-06	-0.024941	0.0121039	0.0393441	19.5656
genus Actinomyces	OSA	rs7915461	C	T	0.9423	0.0577	-0.18776	0.0401636	5.91984e-06	0.0101129	0.0164423	0.53852	21.8545
genus Adlercreutzia	OSA	rs11604400	C	T	0.1153	0.1153	-0.102524	0.0234834	9.74473e-06	0.0227913	0.0135515	0.0926019	19.0603
genus Adlercreutzia	OSA	rs13231526	C	A	0.0636	0.0636	0.143237	0.0311654	4.8136e-06	0.00603514	0.0151889	0.691118	21.1235
genus Adlercreutzia	OSA	rs2717140	C	T	0.1113	0.1113	-0.119225	0.0251081	2.04593e-06	0.0224982	0.0138952	0.105417	22.5479
genus Adlercreutzia	OSA	rs55719207	G	A	0.4175	0.4175	-0.0699243	0.0158036	9.60506e-06	0.00493951	0.00849029	0.560712	19.5769
genus Adlercreutzia	OSA	rs6664405	T	C	0.1441	0.1441	-0.0953084	0.0210752	5.2342e-06	-0.00960121	0.011784	0.415207	20.4512
genus Adlercreutzia	OSA	rs7680684	T	C	0.675	0.325	0.083381	0.0168901	9.769e-07	0.0093503	0.00872988	0.284139	24.3708
genus Adlercreutzia	OSA	rs9490822	C	T	0.4473	0.4473	-0.0734512	0.0155789	2.54419e-06	-0.00110115	0.00831647	0.894663	22.2292
genus Adlercreutzia	OSA	rs9915817	C	T	0.671	0.329	-0.0749219	0.016833	8.21675e-06	0.00976533	0.00917319	0.287079	19.8105
genus Akkermansia	OSA	rs111862613	T	C	0.166	0.166	0.0911199	0.0196748	3.39234e-06	-0.00497401	0.0110548	0.652753	21.4489
genus Akkermansia	OSA	rs117107102	A	G	0.0447	0.0447	0.204406	0.0431629	3.01141e-06	0.0226795	0.0197364	0.250506	22.4267
genus Akkermansia	OSA	rs11729256	T	C	0.2386	0.2386	0.0750473	0.0150184	6.58385e-07	0.00170798	0.0110264	0.876901	24.9702
genus Akkermansia	OSA	rs12908520	G	A	0.4563	0.4563	0.061772	0.0130954	2.2648e-06	-0.0126978	0.00835827	0.128714	22.2508
genus Akkermansia	OSA	rs2602429	T	C	0.7783	0.2217	-0.0745352	0.0156201	2.71569e-06	0.00733092	0.00946353	0.438547	22.7696
genus Akkermansia	OSA	rs4242783	A	G	0.7127	0.2873	-0.0685454	0.0147701	2.99799e-06	0.0111015	0.0092305	0.229095	21.5372
genus Akkermansia	OSA	rs4936098	G	A	0.66	0.34	-0.0649225	0.0135934	1.1036e-06	0.00732274	0.00868035	0.398894	22.8105
genus Akkermansia	OSA	rs61779207	G	A	0.1779	0.1779	-0.0760539	0.0167769	6.32121e-06	-0.00849052	0.0100047	0.396076	20.5504
genus Akkermansia	OSA	rs74542928	T	C	0.0785	0.0785	0.112623	0.0236434	1.4802e-06	0.0480829	0.0193528	0.0129715	22.69
genus Akkermansia	OSA	rs9349825	A	G	0.2793	0.2793	-0.0703407	0.0147133	2.59884e-06	0.0117375	0.0105795	0.267232	22.8556
genus Akkermansia	OSA	rs941682	G	A	0.3111	0.3111	-0.0632957	0.0143777	9.17128e-06	-0.00679535	0.00928263	0.464138	19.3807
genus Alistipes	OSA	rs1107244	G	A	0.0785	0.0785	0.0758558	0.0171182	3.59062e-06	-0.00201905	0.015469	0.896153	19.6364
genus Alistipes	OSA	rs11769002	G	A	0.4006	0.4006	-0.0528793	0.0109389	1.44961e-06	-0.00805311	0.0084295	0.339402	23.3681
genus Alistipes	OSA	rs11958296	A	G	0.0706	0.0706	-0.0981222	0.0218272	9.29566e-06	0.0339899	0.0200583	0.0901613	20.2087
genus Alistipes	OSA	rs12990744	C	T	0.1233	0.1233	-0.0776618	0.0172986	8.20729e-06	0.0139748	0.013621	0.304903	20.1555
genus Alistipes	OSA	rs1689282	A	C	0.34	0.34	-0.0520061	0.0113942	5.27582e-06	0.00386595	0.00885755	0.662503	20.8325
genus Alistipes	OSA	rs2290844	C	T	0.1133	0.1133	0.0813969	0.0191632	9.10144e-06	0.00110575	0.0132159	0.93332	18.0418
genus Alistipes	OSA	rs2450745	A	C	0.0825	0.0825	-0.080524	0.0184702	7.11836e-06	0.0119547	0.0161759	0.459878	19.0067
genus Alistipes	OSA	rs2875322	C	T	0.7932	0.2068	0.0580945	0.0131432	8.77708e-06	0.014146	0.0110505	0.2005	19.5374
genus Alistipes	OSA	rs34417064	A	G	0.5119	0.4881	-0.048202	0.0106868	7.00745e-06	-0.00704795	0.00831935	0.396897	20.3439
genus Alistipes	OSA	rs4810359	A	G	0.1471	0.1471	-0.0652428	0.0146155	7.4967e-06	-0.0212689	0.0125944	0.0912641	19.9268
genus Alistipes	OSA	rs7129639	A	C	0.5984	0.4016	0.0524955	0.0109584	1.78423e-06	-0.00419281	0.00880108	0.633791	22.9483
genus Alistipes	OSA	rs8130320	A	G	0.4821	0.4821	-0.049002	0.010717	4.83615e-06	0.010293	0.0083349	0.216859	20.9065
genus Allisonella	OSA	rs1901739	G	T	0.505	0.495	-0.115769	0.0248626	3.58798e-06	-0.0200503	0.00829108	0.0155934	21.6816
genus Allisonella	OSA	rs35110698	T	C	0.1491	0.1491	-0.146322	0.0320852	5.72321e-06	0.00257204	0.0117674	0.826983	20.7974
genus Allisonella	OSA	rs35778461	C	T	0.1918	0.1918	0.146679	0.0297186	1.20629e-06	0.0195693	0.00986244	0.0472313	24.3601
genus Allisonella	OSA	rs594561	T	C	0.5586	0.4414	-0.112231	0.0251681	9.41109e-06	-0.00184384	0.00827136	0.823599	19.885
genus Allisonella	OSA	rs602075	G	A	0.7694	0.2306	-0.168974	0.0296976	3.56574e-08	-0.00571571	0.00939897	0.543108	32.3741
genus Allisonella	OSA	rs6742198	A	G	0.8042	0.1958	-0.149152	0.0316484	3.34511e-06	-0.00518498	0.00972617	0.593968	22.2103
genus Allisonella	OSA	rs76904847	G	A	0.1899	0.1899	0.148523	0.0334857	6.08751e-06	0.00946107	0.0109613	0.388065	19.6729
genus Allisonella	OSA	rs7898615	T	G	0.1153	0.1153	0.167966	0.0373586	8.87279e-06	0.00954206	0.012102	0.430424	20.2144
genus Alloprevotella	OSA	rs2154444	G	T	0.7773	0.2227	-0.138234	0.0308961	8.36758e-06	0.00390281	0.00938335	0.677462	20.0181
genus Alloprevotella	OSA	rs34619204	G	A	0.1998	0.1998	-0.156037	0.0344392	8.84199e-06	0.00992563	0.0109635	0.36529	20.5281
genus Alloprevotella	OSA	rs4364940	A	G	0.2793	0.2793	0.126418	0.0282207	8.58361e-06	0.000943682	0.00895876	0.916109	20.067
genus Alloprevotella	OSA	rs4680035	G	A	0.4543	0.4543	0.119599	0.0259446	4.99057e-06	-0.019374	0.00851251	0.0228491	21.2501
genus Alloprevotella	OSA	rs58212166	A	G	0.1332	0.1332	-0.161506	0.0359102	7.93615e-06	-0.00657555	0.0106934	0.538609	20.2275
genus Anaerofilum	OSA	rs10794359	C	T	0.5129	0.4871	0.0953524	0.02006	2.23496e-06	0.00962736	0.00838591	0.250952	22.5944
genus Anaerofilum	OSA	rs1563175	A	C	0.4443	0.4443	0.0923834	0.0202157	5.53847e-06	0.00380205	0.00830256	0.646998	20.8838
genus Anaerofilum	OSA	rs17012738	T	G	0.4076	0.4076	0.0903417	0.0200239	7.24169e-06	-0.00584073	0.00826203	0.479605	20.3554
genus Anaerofilum	OSA	rs17096874	C	T	0.1809	0.1809	-0.126337	0.0268919	2.86029e-06	-0.000906307	0.0101578	0.928905	22.0708
genus Anaerofilum	OSA	rs4244069	A	G	0.8867	0.1133	0.146775	0.0326594	9.81206e-06	-0.000445987	0.0124937	0.971524	20.197
genus Anaerofilum	OSA	rs4506496	A	G	0.663	0.337	-0.10309	0.0212861	1.48659e-06	-0.0123729	0.00909869	0.173874	23.4553
genus Anaerofilum	OSA	rs712981	A	C	0.4185	0.4185	0.10076	0.0202902	6.83109e-07	-0.00848221	0.00851266	0.319044	24.6606
genus Anaerofilum	OSA	rs79598899	C	T	0.0825	0.0825	0.182586	0.0357284	3.74731e-07	-0.000127351	0.0198106	0.994871	26.1161
genus Anaerofilum	OSA	rs816292	T	C	0.2425	0.2425	-0.113003	0.02204	2.6404e-07	-0.0129167	0.00912564	0.156941	26.288
genus Anaerofilum	OSA	rs9299345	T	C	0.1173	0.1173	-0.1364	0.0302372	8.04304e-06	-0.00211922	0.0140779	0.880342	20.3491
genus Anaerostipes	OSA	rs10502061	A	G	0.0944	0.0944	0.0835752	0.0192017	7.93542e-06	-0.00360784	0.0129603	0.780723	18.9442
genus Anaerostipes	OSA	rs2014785	T	C	0.3887	0.3887	0.0515687	0.0112199	4.68058e-06	0.00697679	0.00840417	0.40645	21.1249
genus Anaerostipes	OSA	rs2396460	C	T	0.5606	0.4394	0.0512653	0.0109555	2.91092e-06	0.0108314	0.008314	0.192647	21.8969
genus Anaerostipes	OSA	rs2804244	G	A	0.5447	0.4553	0.053089	0.0110983	2.04052e-06	0.0102229	0.00852538	0.230483	22.8821
genus Anaerostipes	OSA	rs3900776	G	A	0.0706	0.0706	-0.110013	0.0236302	2.74764e-06	-0.0131583	0.0250802	0.599827	21.6747
genus Anaerostipes	OSA	rs60983350	G	A	0.4354	0.4354	-0.0539901	0.0116575	4.42059e-06	0.0179374	0.00885646	0.0428322	21.4495
genus Anaerostipes	OSA	rs62157625	T	C	0.1133	0.1133	0.088573	0.0185548	1.44907e-06	0.000113921	0.012757	0.992875	22.7872
genus Anaerostipes	OSA	rs62215703	G	A	0.2197	0.2197	0.0644965	0.0136702	1.9777e-06	0.00675342	0.0100504	0.501612	22.2599
genus Anaerostipes	OSA	rs6474958	G	A	0.5974	0.4026	0.0500065	0.0112001	6.74481e-06	-0.0249711	0.00890103	0.00502505	19.9347
genus Anaerostipes	OSA	rs6726833	C	A	0.0944	0.0944	-0.0877497	0.0189408	3.32216e-06	-0.0265892	0.015279	0.0818163	21.4632
genus Anaerostipes	OSA	rs6854026	C	T	0.4881	0.4881	0.0508482	0.0109075	3.1958e-06	0.00843231	0.0083652	0.313444	21.7321
genus Anaerostipes	OSA	rs7193624	T	C	0.8509	0.1491	-0.0750642	0.0150723	5.35476e-07	0.0281033	0.015119	0.0630536	24.8031
genus Anaerostipes	OSA	rs78735375	A	C	0.0527	0.0527	-0.137429	0.0305304	5.33384e-06	0.0152377	0.0210811	0.469793	20.2624
class Clostridia	OSA	rs10774377	G	A	0.666	0.334	-0.052659	0.0113858	3.24399e-06	0.00850386	0.00838633	0.310575	21.3904
class Clostridia	OSA	rs112334273	G	A	0.2455	0.2455	0.0641008	0.0127404	3.81408e-07	0.0126223	0.00925912	0.172811	25.314
class Clostridia	OSA	rs13105690	C	T	0.7326	0.2674	0.0529097	0.011818	8.77789e-06	-0.00087353	0.00923278	0.924623	20.0439
class Clostridia	OSA	rs13179700	C	T	0.6451	0.3549	-0.0511937	0.0109569	3.37085e-06	-0.00798127	0.00872233	0.360171	21.8302
class Clostridia	OSA	rs1842454	G	A	0.2068	0.2068	-0.0547202	0.0127338	8.72027e-06	0.0136597	0.01062	0.198367	18.4663
class Clostridia	OSA	rs2273429	A	G	0.1074	0.1074	-0.0724037	0.0153105	4.52137e-06	0.0158797	0.0135088	0.239792	22.3637
class Clostridia	OSA	rs6797343	T	G	0.826	0.174	-0.0592279	0.0134556	9.35643e-06	-0.0109001	0.0105183	0.300063	19.3752
class Clostridia	OSA	rs6814436	C	T	0.8678	0.1322	-0.0739995	0.0150815	9.65095e-07	0.00128808	0.0118867	0.913708	24.0751
class Clostridia	OSA	rs6815608	C	T	0.9155	0.0845	-0.103803	0.0210883	4.01856e-07	0.0127027	0.0115435	0.271151	24.2291
class Clostridia	OSA	rs72738886	T	C	0.0775	0.0775	0.0866169	0.0190393	8.24233e-06	-0.00191311	0.0156886	0.902945	20.6968
class Clostridia	OSA	rs992074	T	C	0.9652	0.0348	-0.255639	0.0508787	8.77506e-07	-0.0179486	0.0274934	0.513863	25.2454
genus Anaerotruncus	OSA	rs10150232	A	G	0.2535	0.2535	0.0567088	0.0124877	6.67667e-06	-0.00683187	0.0103614	0.509664	20.6222
genus Anaerotruncus	OSA	rs11018566	A	G	0.0517	0.0517	-0.156465	0.0366032	6.13705e-06	0.0508039	0.0181955	0.00523649	18.2724
genus Anaerotruncus	OSA	rs115414803	A	C	0.0586	0.0586	-0.144356	0.0317524	6.83471e-06	0.0182298	0.0171614	0.28812	20.6689
genus Anaerotruncus	OSA	rs1272208	T	G	0.7197	0.2803	0.0611743	0.0129831	4.27986e-06	-0.0076674	0.00974368	0.431334	22.2014
genus Anaerotruncus	OSA	rs1431492	C	T	0.1829	0.1829	-0.0654996	0.0146188	7.35563e-06	0.0067154	0.0113869	0.555359	20.0749
genus Anaerotruncus	OSA	rs17734739	T	C	0.1899	0.1899	0.0660052	0.014908	7.4278e-06	0.0183797	0.0119224	0.123169	19.6028
genus Anaerotruncus	OSA	rs34449434	A	C	0.4563	0.4563	-0.0497004	0.0113402	9.85054e-06	0.000500965	0.00867911	0.953971	19.2078
genus Anaerotruncus	OSA	rs4669806	G	T	0.2495	0.2495	0.0576389	0.0122994	2.42058e-06	-0.00376082	0.0100969	0.709542	21.9616
genus Anaerotruncus	OSA	rs6494922	A	G	0.0726	0.0726	0.0903106	0.0202257	6.62369e-06	-0.0176385	0.0183562	0.336603	19.9375
genus Anaerotruncus	OSA	rs6563550	T	C	0.0785	0.0785	0.0877135	0.0176745	2.34515e-07	-0.0019416	0.0154691	0.900116	24.6285
genus Anaerotruncus	OSA	rs7155595	C	A	0.3091	0.3091	0.0539336	0.0118903	7.54988e-06	0.00451489	0.0090273	0.616978	20.5747
genus Anaerotruncus	OSA	rs8005030	C	T	0.3022	0.3022	0.0554447	0.0117854	2.28297e-06	-0.0203626	0.00880671	0.0207683	22.1325
genus Anaerotruncus	OSA	rs9347879	T	C	0.4602	0.4602	0.050618	0.011049	4.22328e-06	0.002594	0.00827863	0.754025	20.9877
genus Bacteroides	OSA	rs11585893	A	G	0.1481	0.1481	-0.0740746	0.0147633	1.79511e-06	0.00943193	0.00968511	0.330127	25.1751
genus Bacteroides	OSA	rs13207588	A	G	0.2326	0.2326	-0.059205	0.0131195	7.48497e-06	-0.0115803	0.010534	0.271628	20.3649
genus Bacteroides	OSA	rs1340391	T	C	0.1918	0.1918	-0.0592004	0.0132244	6.73008e-06	-0.0109638	0.012097	0.364765	20.04
genus Bacteroides	OSA	rs17619981	T	G	0.0656	0.0656	0.0880978	0.0187002	2.68683e-06	0.0187281	0.012105	0.121832	22.1941
genus Bacteroides	OSA	rs2023437	T	C	0.1243	0.1243	-0.0782325	0.0167634	5.01822e-06	0.000855742	0.0126163	0.945922	21.7796
genus Bacteroides	OSA	rs66710942	T	C	0.5845	0.4155	-0.0488038	0.0107412	5.8626e-06	-0.00277119	0.0082971	0.738384	20.6444
genus Bacteroides	OSA	rs6795673	C	T	0.4115	0.4115	0.0538565	0.0105251	3.37909e-07	3.84514e-05	0.00828812	0.996298	26.1833
genus Bacteroides	OSA	rs9507307	C	T	0.1899	0.1899	0.0604456	0.0129128	2.12711e-06	-0.0110175	0.00964168	0.253165	21.9123
genus Barnesiella	OSA	rs11155559	T	C	0.0954	0.0954	0.0956023	0.0212961	8.91908e-06	-0.000232279	0.0143276	0.987065	20.1529
genus Barnesiella	OSA	rs12909713	C	T	0.4692	0.4692	-0.0550716	0.0120039	4.94527e-06	0.00774063	0.00826551	0.349017	21.048
genus Barnesiella	OSA	rs13242616	C	T	0.6302	0.3698	0.0583747	0.0123176	2.29018e-06	-0.00793231	0.00895151	0.375542	22.4593
genus Barnesiella	OSA	rs199035	G	A	0.5089	0.4911	0.0559495	0.0119716	3.00296e-06	-0.0102682	0.0083429	0.218409	21.8418
genus Barnesiella	OSA	rs2276875	A	G	0.2545	0.2545	-0.0697176	0.0139537	4.65029e-07	-0.0111371	0.0095455	0.243315	24.9635
genus Barnesiella	OSA	rs2428166	G	A	0.0487	0.0487	-0.165859	0.0337309	8.50883e-07	0.0144691	0.0352905	0.681805	24.1781
genus Barnesiella	OSA	rs35177866	A	G	0.1243	0.1243	0.0917125	0.0190133	2.94761e-06	-0.0138484	0.0157336	0.378763	23.2671
genus Barnesiella	OSA	rs62251337	G	A	0.8419	0.1581	0.0690763	0.0149374	4.2416e-06	0.00598158	0.0118646	0.614152	21.3849
genus Barnesiella	OSA	rs72684847	T	C	0.0656	0.0656	-0.114369	0.0253873	6.76176e-06	-0.0172964	0.0156625	0.269456	20.2947
genus Barnesiella	OSA	rs76181748	C	T	0.1441	0.1441	-0.0778559	0.017164	6.77657e-06	-0.00802422	0.00986524	0.415998	20.5753
genus Barnesiella	OSA	rs77455852	T	G	0.1213	0.1213	-0.0891491	0.0195601	3.16352e-06	-0.000602723	0.011766	0.959146	20.7726
genus Barnesiella	OSA	rs79795328	A	G	0.1252	0.1252	-0.0818645	0.0176441	4.23302e-06	-0.00159027	0.0119484	0.894118	21.5274
genus Bifidobacterium	OSA	rs12022129	A	G	0.7793	0.2207	-0.0619356	0.0138937	7.9965e-06	0.00395456	0.00926601	0.669538	19.8722
genus Bifidobacterium	OSA	rs2491158	A	G	0.8181	0.1819	-0.0712624	0.015983	8.04711e-06	-0.0190508	0.012171	0.11752	19.8794
genus Bifidobacterium	OSA	rs2686790	C	T	0.8847	0.1153	-0.070741	0.0157926	7.49894e-06	0.0260772	0.0116539	0.0252447	20.0648
genus Bifidobacterium	OSA	rs4957061	T	C	0.4652	0.4652	0.0534239	0.0117431	5.77936e-06	-0.00772202	0.008439	0.36017	20.6969
genus Bifidobacterium	OSA	rs540489	T	G	0.2336	0.2336	-0.0637641	0.0138746	5.19457e-06	-0.0103311	0.0108784	0.342272	21.1209
genus Bifidobacterium	OSA	rs55888705	A	G	0.3867	0.3867	0.0546319	0.0121139	6.67022e-06	-0.00525526	0.00919499	0.567636	20.3388
genus Bifidobacterium	OSA	rs5746486	T	C	0.3539	0.3539	-0.0536216	0.0120801	8.99953e-06	0.00566747	0.00849658	0.504753	19.7033
genus Bifidobacterium	OSA	rs62181700	G	A	0.2813	0.2813	-0.0624643	0.0131205	2.17245e-06	0.00614121	0.00963479	0.523865	22.6654
genus Bifidobacterium	OSA	rs7322849	T	C	0.0964	0.0964	0.112428	0.0201813	1.08368e-08	0.0126169	0.0144275	0.381846	31.0349
genus Bifidobacterium	OSA	rs75344046	C	T	0.0497	0.0497	0.232354	0.0505979	4.86351e-06	0.0186292	0.0195434	0.340479	21.088
genus Bifidobacterium	OSA	rs857444	C	T	0.3608	0.3608	0.0558234	0.0121219	3.571e-06	-0.0051419	0.00858934	0.549414	21.2076
genus Bilophila	OSA	rs11069458	C	T	0.8101	0.1899	0.0680947	0.015503	7.71543e-06	0.0136551	0.0107004	0.20191	19.2928
genus Bilophila	OSA	rs1241171	G	A	0.2157	0.2157	-0.0692654	0.0150148	4.24033e-06	-0.00423534	0.0117509	0.718527	21.2811
genus Bilophila	OSA	rs1571225	T	C	0.8509	0.1491	-0.0826826	0.0170621	1.1229e-06	0.0134612	0.0111497	0.227313	23.4835
genus Bilophila	OSA	rs1969927	A	G	0.6203	0.3797	-0.0564589	0.0126935	9.07215e-06	-0.00422408	0.00878006	0.630446	19.7835
genus Bilophila	OSA	rs2728491	T	G	0.6899	0.3101	0.0627416	0.0139456	6.33257e-06	-0.00568589	0.00969855	0.557699	20.2412
genus Bilophila	OSA	rs3827020	C	T	0.1899	0.1899	0.0766479	0.0160642	1.78875e-06	0.0185364	0.0104661	0.0765456	22.7658
genus Bilophila	OSA	rs4798126	G	A	0.1501	0.1501	0.073288	0.016799	7.14661e-06	0.00507364	0.0104245	0.62647	19.0326
genus Bilophila	OSA	rs542415	T	C	0.34	0.34	-0.0613623	0.0133436	4.70945e-06	-0.0113939	0.00849057	0.179614	21.1474
genus Bilophila	OSA	rs60178956	G	A	0.2346	0.2346	-0.0624818	0.0141485	8.0562e-06	-0.00637665	0.00989147	0.519147	19.5023
genus Bilophila	OSA	rs6793291	A	C	0.9076	0.0924	-0.112729	0.0241633	3.11322e-06	-0.0188346	0.0189214	0.319536	21.765
genus Bilophila	OSA	rs72676854	T	C	0.0656	0.0656	0.123209	0.026882	5.62264e-06	-0.0426916	0.0190151	0.0247588	21.0069
genus Bilophila	OSA	rs7802841	A	C	0.6491	0.3509	-0.0670097	0.0137701	1.76954e-06	-0.0145971	0.00902613	0.105834	23.6811
genus Bilophila	OSA	rs9899990	A	G	0.0656	0.0656	-0.102702	0.0233878	9.06692e-06	0.0363075	0.015007	0.0155475	19.2832
genus Butyricicoccus	OSA	rs10084203	G	A	0.7584	0.2416	-0.0549699	0.0123563	8.58638e-06	-0.010472	0.0122946	0.394348	19.7912
genus Butyricicoccus	OSA	rs12034718	G	A	0.835	0.165	-0.0701199	0.0158213	9.57679e-06	-0.00408011	0.00994272	0.681541	19.6426
genus Butyricicoccus	OSA	rs12585793	T	C	0.0527	0.0527	-0.262206	0.0564729	5.79189e-06	-0.00458882	0.0249657	0.854166	21.5578
genus Butyricicoccus	OSA	rs2017189	T	G	0.5785	0.4215	0.0506956	0.011024	3.87258e-06	0.00687577	0.00828453	0.406566	21.1477
genus Butyricicoccus	OSA	rs4962426	T	G	0.8022	0.1978	-0.0614216	0.0135979	7.38482e-06	0.00565657	0.0104642	0.588807	20.4032
genus Butyricicoccus	OSA	rs56221232	T	C	0.1083	0.1083	0.0828027	0.0167401	7.61939e-07	-0.0114923	0.0137886	0.404581	24.4666
genus Butyricicoccus	OSA	rs62478070	T	G	0.0437	0.0437	0.224039	0.0494959	5.93772e-06	0.0232998	0.0261923	0.3737	20.4884
genus Butyricicoccus	OSA	rs7322368	C	T	0.9155	0.0845	-0.0815733	0.0183167	5.51785e-06	0.00256363	0.0144129	0.858824	19.8336
genus Butyricimonas	OSA	rs11228830	A	G	0.0706	0.0706	0.135265	0.0298411	6.55164e-06	0.00936202	0.014845	0.528269	20.5467
genus Butyricimonas	OSA	rs113054641	G	A	0.0845	0.0845	-0.144881	0.0274574	1.73696e-07	-0.00944456	0.0201609	0.639455	27.8422
genus Butyricimonas	OSA	rs12304031	G	A	0.1292	0.1292	-0.0862781	0.0196846	6.7007e-06	-0.0221944	0.012669	0.0797958	19.2109
genus Butyricimonas	OSA	rs12458763	A	C	0.0716	0.0716	0.122037	0.0269587	6.36649e-06	0.00523889	0.0199971	0.793336	20.492
genus Butyricimonas	OSA	rs1862649	G	A	0.0915	0.0915	0.113124	0.0248176	4.76255e-06	0.00381442	0.0163984	0.816064	20.7773
genus Butyricimonas	OSA	rs2114713	G	T	0.4513	0.4513	0.062721	0.0138998	6.87717e-06	0.0131716	0.00833388	0.113996	20.3615
genus Butyricimonas	OSA	rs62130338	A	G	0.7376	0.2624	0.0732608	0.0158324	3.89807e-06	0.00928022	0.00871871	0.287146	21.4116
genus Butyricimonas	OSA	rs62390301	T	C	0.1829	0.1829	-0.0872983	0.0174893	7.41908e-07	0.0112179	0.0103438	0.278141	24.9153
genus Butyricimonas	OSA	rs7083431	A	C	0.3549	0.3549	0.0703539	0.0144439	8.85462e-07	0.000799303	0.0092984	0.931497	23.7251
genus Butyricimonas	OSA	rs71428626	G	T	0.0726	0.0726	-0.133188	0.0289905	4.80408e-06	-0.04013	0.023338	0.0855224	21.1066
genus Butyricimonas	OSA	rs72814525	A	G	0.3231	0.3231	0.0664154	0.0149766	8.24594e-06	-0.0034752	0.00964234	0.71854	19.6658
genus Butyricimonas	OSA	rs78453362	A	G	0.0577	0.0577	-0.14948	0.0327073	4.05807e-06	-0.0183855	0.0268499	0.493502	20.887
genus Butyricimonas	OSA	rs9657374	C	T	0.3022	0.3022	0.0680719	0.0148172	4.5036e-06	0.0126201	0.00907266	0.164226	21.1059
genus Butyrivibrio	OSA	rs1007475	G	T	0.2942	0.2942	0.118065	0.0261271	7.92319e-06	-0.0173132	0.00927085	0.061833	20.4202
genus Butyrivibrio	OSA	rs11761679	T	C	0.1561	0.1561	0.154775	0.0321539	2.20232e-06	0.00238875	0.0119165	0.841123	23.1704
genus Butyrivibrio	OSA	rs142855850	A	G	0.1014	0.1014	0.205013	0.0457138	6.85536e-06	0.0240803	0.0141209	0.0881394	20.1126
genus Butyrivibrio	OSA	rs16934069	T	C	0.1988	0.1988	-0.133784	0.0299444	8.85911e-06	-0.0221059	0.0108467	0.0415461	19.9608
genus Butyrivibrio	OSA	rs16941336	C	T	0.2644	0.2644	0.127488	0.0267936	1.53183e-06	-0.00182716	0.00989077	0.853438	22.64
genus Butyrivibrio	OSA	rs17163238	G	A	0.1998	0.1998	0.140987	0.0309117	5.51201e-06	0.00248571	0.0104819	0.812545	20.8023
genus Butyrivibrio	OSA	rs4537857	T	C	0.2922	0.2922	-0.12459	0.0260992	1.80194e-06	0.0149118	0.00878045	0.089452	22.7883
genus Butyrivibrio	OSA	rs486484	A	G	0.4712	0.4712	-0.108349	0.0240008	6.61089e-06	-0.0186845	0.00839386	0.0260166	20.3797
genus Butyrivibrio	OSA	rs4928024	G	A	0.9016	0.0984	0.17471	0.0389333	8.18634e-06	-0.00738785	0.0107334	0.49126	20.1369
genus Butyrivibrio	OSA	rs72723662	C	T	0.1004	0.1004	0.224078	0.0449336	7.86249e-07	-0.0180071	0.0120408	0.134782	24.8689
genus Butyrivibrio	OSA	rs74622183	A	G	0.0875	0.0875	-0.201027	0.0428204	2.45748e-06	0.0218633	0.0145772	0.133659	22.0398
genus Butyrivibrio	OSA	rs77356209	T	C	0.0477	0.0477	0.216874	0.0483299	6.66423e-06	-0.0286629	0.0198435	0.148613	20.1365
genus Butyrivibrio	OSA	rs7752361	G	A	0.496	0.496	0.11923	0.0239975	7.69113e-07	-0.0101758	0.00828606	0.219424	24.6853
genus Butyrivibrio	OSA	rs7763512	A	G	0.6173	0.3827	-0.119846	0.0253367	3.10656e-06	0.0022609	0.00837897	0.78729	22.3742
genus Butyrivibrio	OSA	rs9349693	G	A	0.6889	0.3111	-0.117973	0.0259861	5.54958e-06	-0.0128361	0.0090881	0.157831	20.6102
genus Candidatus Soleaferrea	OSA	rs10090365	G	A	0.4414	0.4414	0.0834413	0.0180989	4.17311e-06	-0.000703112	0.00827295	0.93227	21.2548
genus Candidatus Soleaferrea	OSA	rs10809135	C	T	0.5089	0.4911	-0.0834858	0.0182426	5.4718e-06	-0.00479533	0.00840851	0.568478	20.9436
genus Candidatus Soleaferrea	OSA	rs36155147	T	C	0.6382	0.3618	-0.104966	0.0240995	5.4114e-06	-0.00226303	0.00886403	0.798487	18.9706
genus Candidatus Soleaferrea	OSA	rs4294381	C	T	0.8201	0.1799	-0.112197	0.023186	1.36848e-06	0.0176117	0.011362	0.121129	23.4159
genus Candidatus Soleaferrea	OSA	rs4678258	T	C	0.2763	0.2763	0.0986136	0.0215646	5.53184e-06	0.00803383	0.00970084	0.407581	20.9118
genus Candidatus Soleaferrea	OSA	rs6489992	A	G	0.3847	0.3847	-0.0840437	0.0187031	7.88787e-06	-0.00107723	0.00856295	0.899889	20.1922
genus Candidatus Soleaferrea	OSA	rs6494306	A	G	0.1968	0.1968	-0.0969304	0.0214221	5.80056e-06	0.000687024	0.00884899	0.938115	20.4737
genus Candidatus Soleaferrea	OSA	rs7400877	C	T	0.7495	0.2505	0.0951085	0.0212799	9.29458e-06	-0.00398339	0.0101158	0.693744	19.9756
genus Candidatus Soleaferrea	OSA	rs9973954	G	A	0.6938	0.3062	-0.0892075	0.0195401	5.94799e-06	-0.0101009	0.00868807	0.244985	20.8425
class Coriobacteriia	OSA	rs11073596	G	T	0.66	0.34	-0.0510212	0.0114339	8.14442e-06	0.0108016	0.00856578	0.207305	19.9119
class Coriobacteriia	OSA	rs11250875	T	C	0.2087	0.2087	0.06075	0.0130939	4.82848e-06	-0.00643831	0.0100544	0.521949	21.5256
class Coriobacteriia	OSA	rs11656361	A	C	0.1292	0.1292	0.0773006	0.017553	8.0201e-06	-0.0102055	0.0107373	0.341875	19.3938
class Coriobacteriia	OSA	rs12974142	G	A	0.1083	0.1083	0.0789796	0.0177205	8.51236e-06	-0.0215599	0.0162211	0.183805	19.8645
class Coriobacteriia	OSA	rs13307134	T	C	0.7644	0.2356	-0.0565686	0.0126265	7.79938e-06	0.0230525	0.0111297	0.0383354	20.0717
class Coriobacteriia	OSA	rs1397793	A	G	0.6143	0.3857	0.0498855	0.0112446	9.77372e-06	-7.68052e-05	0.00908074	0.993252	19.6816
class Coriobacteriia	OSA	rs1816223	G	A	0.7893	0.2107	0.0586265	0.0129006	4.84117e-06	0.00361549	0.0103707	0.727371	20.6523
class Coriobacteriia	OSA	rs240104	T	C	0.2445	0.2445	-0.0603429	0.0126849	1.51604e-06	0.0132425	0.0092215	0.150989	22.6297
class Coriobacteriia	OSA	rs2442778	A	G	0.9543	0.0457	0.116408	0.0258545	9.02693e-06	-0.00776498	0.0186393	0.676977	20.2718
class Coriobacteriia	OSA	rs3025411	A	G	0.1044	0.1044	0.0926543	0.0209468	8.26913e-06	0.00279109	0.0134678	0.83582	19.5657
class Coriobacteriia	OSA	rs34739816	G	T	0.0815	0.0815	0.0965017	0.0207666	3.88356e-06	-0.0106011	0.0177246	0.549772	21.5943
class Coriobacteriia	OSA	rs67561917	A	G	0.1421	0.1421	-0.0714367	0.0154113	5.39126e-06	-0.00263045	0.0107478	0.806654	21.4864
class Coriobacteriia	OSA	rs719099	A	G	0.1362	0.1362	0.0778402	0.0155815	5.43313e-07	0.0257642	0.0139106	0.0640088	24.9568
class Coriobacteriia	OSA	rs8010111	A	G	0.9354	0.0646	0.103377	0.0229286	6.8962e-06	0.0404751	0.0152141	0.00780549	20.3279
genus Catenibacterium	OSA	rs12404911	C	T	0.17	0.17	0.140717	0.0304142	2.79892e-06	0.00290871	0.0106219	0.784208	21.4062
genus Catenibacterium	OSA	rs212393	A	G	0.6899	0.3101	0.135254	0.0286209	3.62485e-06	-0.00536924	0.0102264	0.599556	22.3323
genus Catenibacterium	OSA	rs73128290	A	G	0.2634	0.2634	0.129726	0.0284563	4.29368e-06	-0.00928329	0.00902918	0.303883	20.7825
genus Catenibacterium	OSA	rs7742829	C	T	0.4195	0.4195	0.11411	0.0251099	5.60725e-06	0.00271732	0.0083374	0.744485	20.6518
genus Christensenellaceae R 7group	OSA	rs10461257	A	G	0.2853	0.2853	-0.0551969	0.0122069	6.50744e-06	0.000854138	0.00877407	0.92245	20.4465
genus Christensenellaceae R 7group	OSA	rs17081797	A	G	0.0686	0.0686	-0.0904325	0.0204253	3.34033e-06	0.00668519	0.0168101	0.690858	19.6025
genus Christensenellaceae R 7group	OSA	rs62132810	A	G	0.1083	0.1083	-0.0828853	0.0179623	5.66709e-06	0.00698809	0.0118931	0.556818	21.2927
genus Christensenellaceae R 7group	OSA	rs62190261	A	C	0.0905	0.0905	0.0958394	0.0214723	8.74017e-06	-0.0111985	0.0148393	0.450461	19.9219
genus Christensenellaceae R 7group	OSA	rs62467127	C	T	0.0447	0.0447	0.114108	0.0251983	3.25364e-06	-0.0120959	0.0266111	0.649437	20.5064
genus Christensenellaceae R 7group	OSA	rs73952017	C	T	0.0875	0.0875	-0.0862164	0.0194354	8.45766e-06	-0.00937333	0.0135868	0.490266	19.6785
genus Christensenellaceae R 7group	OSA	rs78521377	C	T	0.0527	0.0527	0.124992	0.0274797	5.60673e-06	-0.000552165	0.0238946	0.981564	20.689
genus Christensenellaceae R 7group	OSA	rs892686	A	G	0.4513	0.4513	0.0514099	0.011136	3.96862e-06	-0.0054506	0.00830506	0.511632	21.3125
genus Clostridium innocuum group	OSA	rs10506058	A	G	0.3966	0.3966	0.0997048	0.0221926	8.92442e-06	-0.0120591	0.00837421	0.14986	20.1844
genus Clostridium innocuum group	OSA	rs1942371	G	A	0.1302	0.1302	-0.157938	0.034187	4.0634e-06	-0.0229779	0.0126763	0.0698844	21.3428
genus Clostridium innocuum group	OSA	rs40656	C	T	0.1889	0.1889	0.142664	0.0311021	8.61529e-06	0.0133585	0.0103457	0.196629	21.0402
genus Clostridium innocuum group	OSA	rs4869133	G	A	0.0885	0.0885	-0.180591	0.0409505	7.24453e-06	-0.00688796	0.0109355	0.528778	19.4479
genus Clostridium innocuum group	OSA	rs61267978	T	C	0.1243	0.1243	0.14708	0.0320875	5.58509e-06	-0.0163845	0.0127141	0.197507	21.0105
genus Clostridium innocuum group	OSA	rs6577484	G	A	0.1481	0.1481	0.160425	0.0360857	8.40601e-06	0.0114309	0.0135974	0.400533	19.764
genus Clostridium innocuum group	OSA	rs6890185	C	T	0.6889	0.3111	-0.113424	0.0233137	1.12243e-06	-0.0135021	0.00885814	0.127444	23.6694
genus Clostridium innocuum group	OSA	rs77845139	A	G	0.2952	0.2952	-0.114993	0.0257186	8.40621e-06	-0.0147215	0.00956202	0.123663	19.9916
genus Clostridium sensustricto1	OSA	rs11264403	G	A	0.0398	0.0398	-0.139061	0.0334454	7.7555e-06	-0.0165923	0.0157244	0.291335	17.2877
genus Clostridium sensustricto1	OSA	rs116847295	C	T	0.0755	0.0755	0.110021	0.0246032	4.58121e-06	0.00539737	0.0124418	0.664427	19.9971
genus Clostridium sensustricto1	OSA	rs12341505	G	A	0.1113	0.1113	0.0810718	0.0180121	4.8217e-06	0.0197775	0.0142252	0.164434	20.2587
genus Clostridium sensustricto1	OSA	rs2795528	G	A	0.0487	0.0487	-0.184315	0.0392204	2.72038e-06	-0.0171336	0.0179904	0.340906	22.085
genus Clostridium sensustricto1	OSA	rs2817172	C	T	0.4125	0.4125	0.058139	0.0124492	2.76656e-06	0.00390764	0.00845925	0.644126	21.8098
genus Clostridium sensustricto1	OSA	rs550843	T	C	0.1491	0.1491	-0.0783246	0.0169209	2.05069e-06	-0.000732623	0.00927623	0.93705	21.4264
genus Collinsella	OSA	rs10890671	C	T	0.4732	0.4732	0.0537401	0.0118848	6.52139e-06	0.00594138	0.00835105	0.476803	20.4462
genus Collinsella	OSA	rs11597285	G	T	0.4245	0.4245	-0.0537947	0.0120548	9.37605e-06	0.0205345	0.00846499	0.0152743	19.914
genus Collinsella	OSA	rs1496626	T	C	0.1541	0.1541	-0.0722307	0.01616	6.78172e-06	0.00257919	0.0121613	0.832043	19.9784
genus Collinsella	OSA	rs149807560	C	A	0.0895	0.0895	-0.104264	0.0235841	7.09872e-06	0.032853	0.0163293	0.0442293	19.5448
genus Collinsella	OSA	rs2103510	G	A	0.1312	0.1312	0.0786551	0.0168217	2.42477e-06	-0.00530734	0.0129083	0.680957	21.8632
genus Collinsella	OSA	rs62448871	C	A	0.4612	0.4612	-0.0540309	0.0120324	6.7825e-06	0.00459454	0.00838474	0.583717	20.1641
genus Collinsella	OSA	rs73052258	G	A	0.0964	0.0964	0.0930178	0.0202658	1.71581e-06	0.00718443	0.0155194	0.643413	21.0671
genus Collinsella	OSA	rs75672793	A	G	0.0706	0.0706	-0.108908	0.0240522	6.1355e-06	-0.0107379	0.0196915	0.585541	20.5026
genus Collinsella	OSA	rs9541268	C	A	0.0964	0.0964	0.09597	0.0197312	8.79427e-07	-0.0155636	0.0144055	0.27997	23.6572
genus Coprobacter	OSA	rs11532348	C	T	0.1829	0.1829	-0.103931	0.0226826	5.71189e-06	0.00332456	0.0115938	0.774301	20.9945
genus Coprobacter	OSA	rs12684609	T	C	0.1978	0.1978	0.100827	0.0220366	6.10183e-06	-0.0109903	0.0104393	0.292437	20.9346
genus Coprobacter	OSA	rs12996055	A	C	0.1918	0.1918	0.0921817	0.0209405	8.07644e-06	0.00673787	0.00945317	0.475992	19.3783
genus Coprobacter	OSA	rs143662916	C	T	0.0577	0.0577	0.253264	0.0540141	3.07249e-06	-0.01396	0.0244865	0.568603	21.9853
genus Coprobacter	OSA	rs189356	G	A	0.5219	0.4781	0.0781125	0.0171916	6.26297e-06	-0.0109184	0.00837879	0.19254	20.6447
genus Coprobacter	OSA	rs213863	T	C	0.6909	0.3091	0.0887412	0.0188377	2.34882e-06	0.00856858	0.00861968	0.320188	22.1919
genus Coprobacter	OSA	rs28402691	T	C	0.167	0.167	0.110695	0.0251199	9.55675e-06	0.0173647	0.0116608	0.136449	19.4187
genus Coprobacter	OSA	rs305411	A	G	0.1352	0.1352	0.129218	0.0264518	1.00907e-06	0.0113301	0.0136912	0.407928	23.8636
genus Coprobacter	OSA	rs3828477	G	T	0.2813	0.2813	-0.0912179	0.019569	2.88975e-06	-0.0121099	0.00873578	0.165671	21.7282
genus Coprobacter	OSA	rs72821405	T	C	0.0885	0.0885	-0.147365	0.0319978	4.75762e-06	-0.00601202	0.0147292	0.683148	21.2104
genus Coprobacter	OSA	rs74919520	G	A	0.1282	0.1282	0.125703	0.0276296	5.76328e-06	0.0145704	0.0133661	0.275668	20.6987
genus Coprococcus1	OSA	rs1010560	C	A	0.2962	0.2962	0.0580232	0.0122722	1.95916e-06	0.00397079	0.00935476	0.671225	22.3542
genus Coprococcus1	OSA	rs12794898	G	T	0.0944	0.0944	0.0903299	0.0197212	4.9153e-06	-0.017877	0.0124305	0.15039	20.9796
genus Coprococcus1	OSA	rs1519491	T	C	0.4085	0.4085	0.0499197	0.0113558	8.95282e-06	0.0194689	0.0084656	0.021461	19.3245
genus Coprococcus1	OSA	rs1576241	A	G	0.4394	0.4394	-0.0510343	0.0109535	3.32859e-06	0.00163994	0.00852055	0.847375	21.7079
genus Coprococcus1	OSA	rs2907920	G	A	0.7097	0.2903	-0.0561173	0.0126824	7.65332e-06	0.00615044	0.00923991	0.505642	19.579
genus Coprococcus1	OSA	rs4277593	G	A	0.4831	0.4831	-0.0585649	0.0109914	1.1397e-07	-0.00535034	0.00841179	0.524742	28.3902
genus Coprococcus1	OSA	rs56405618	A	G	0.1113	0.1113	-0.08963	0.0186508	1.57195e-06	0.00301327	0.0130479	0.817362	23.0947
genus Coprococcus1	OSA	rs73031725	T	C	0.0606	0.0606	0.167591	0.0355224	1.97916e-06	0.0150769	0.0237628	0.52577	22.2585
genus Coprococcus1	OSA	rs73167075	T	C	0.2396	0.2396	0.0573137	0.0127573	8.5686e-06	0.0192254	0.0101259	0.0576129	20.1836
genus Coprococcus1	OSA	rs74101919	T	C	0.1869	0.1869	-0.0718988	0.0144651	1.0329e-06	0.00465282	0.0133163	0.726783	24.7059
genus Coprococcus1	OSA	rs946513	T	C	0.9453	0.0547	-0.205899	0.0460018	8.61847e-06	-0.00998151	0.0201577	0.62048	20.0336
genus Coprococcus2	OSA	rs10070053	A	G	0.4076	0.4076	0.0594312	0.0135375	7.64874e-06	-0.00147316	0.00841162	0.860974	19.2731
genus Coprococcus2	OSA	rs12634070	T	C	0.1928	0.1928	0.0736486	0.0164921	9.95108e-06	-0.0126052	0.00947904	0.183587	19.9424
genus Coprococcus2	OSA	rs2482516	C	T	0.2256	0.2256	0.0754415	0.0164619	4.72335e-06	-0.0186306	0.00994351	0.060979	21.002
genus Coprococcus2	OSA	rs35890118	A	G	0.3171	0.3171	-0.066536	0.0147661	8.25962e-06	-0.0199148	0.00954367	0.0369148	20.304
genus Coprococcus2	OSA	rs61823518	A	C	0.0954	0.0954	-0.0955381	0.0215724	6.68252e-06	-0.00498411	0.0134407	0.71077	19.6136
genus Coprococcus2	OSA	rs6677933	C	T	0.2416	0.2416	-0.0804405	0.0164216	1.185e-06	0.00822267	0.0117282	0.483238	23.9949
genus Coprococcus2	OSA	rs72680320	T	C	0.4135	0.4135	-0.0649382	0.013919	2.27117e-06	0.0139222	0.00877104	0.112447	21.7663
genus Coprococcus2	OSA	rs9426473	A	G	0.2793	0.2793	0.0727361	0.0161662	6.30681e-06	-0.0144899	0.00943145	0.124455	20.2434
genus Coprococcus3	OSA	rs10810043	G	A	0.6103	0.3897	-0.0515518	0.0115923	9.27428e-06	-0.0104725	0.00881061	0.234589	19.7765
genus Coprococcus3	OSA	rs11077359	C	T	0.8002	0.1998	0.0645443	0.0148833	9.63607e-06	0.0123486	0.0110242	0.262653	18.8069
genus Coprococcus3	OSA	rs11080344	C	T	0.4742	0.4742	0.0516921	0.0113054	4.78696e-06	0.00978271	0.00831939	0.239638	20.9063
genus Coprococcus3	OSA	rs13247359	G	A	0.4801	0.4801	0.051211	0.0113031	7.32605e-06	0.016624	0.00834428	0.0463415	20.5273
genus Coprococcus3	OSA	rs178271	C	T	0.9473	0.0527	-0.145257	0.0294239	7.81088e-07	-0.0343266	0.0320901	0.284757	24.371
genus Coprococcus3	OSA	rs4575475	A	G	0.7634	0.2366	-0.0619514	0.0137787	7.04288e-06	-0.0107162	0.00987878	0.278023	20.2156
genus Coprococcus3	OSA	rs7521171	A	G	0.662	0.338	0.0596434	0.0129279	4.32245e-06	0.00423193	0.0089941	0.637981	21.2848
genus Coprococcus3	OSA	rs8100692	T	C	0.4274	0.4274	0.0577411	0.0113476	4.16457e-07	-0.00673509	0.00833097	0.418838	25.8918
genus Defluviitaleaceae UCG011	OSA	rs112893842	T	C	0.0974	0.0974	0.11381	0.0232806	1.44534e-06	0.0117967	0.014419	0.413279	23.8986
genus Defluviitaleaceae UCG011	OSA	rs1582238	C	T	0.6282	0.3718	-0.0805036	0.0167257	1.56776e-06	0.0117075	0.0086408	0.175446	23.1666
genus Defluviitaleaceae UCG011	OSA	rs2892880	G	A	0.2604	0.2604	0.0817755	0.0181686	6.82889e-06	-0.00547803	0.00955099	0.566268	20.2583
genus Defluviitaleaceae UCG011	OSA	rs4344384	T	G	0.5258	0.4742	-0.0715978	0.0156309	4.83237e-06	0.00957864	0.00828778	0.247782	20.9813
genus Defluviitaleaceae UCG011	OSA	rs4677103	A	G	0.171	0.171	0.0977912	0.0197263	9.59555e-07	-0.0096469	0.0109483	0.378247	24.5758
genus Defluviitaleaceae UCG011	OSA	rs55658617	T	C	0.0696	0.0696	0.174369	0.0362226	2.15293e-06	0.0125456	0.0222832	0.573431	23.1728
genus Defluviitaleaceae UCG011	OSA	rs72731813	C	T	0.0815	0.0815	-0.147383	0.0293796	4.33112e-07	0.00365188	0.0193259	0.850122	25.1654
genus Defluviitaleaceae UCG011	OSA	rs9608282	T	G	0.0656	0.0656	0.142939	0.0299793	2.52046e-06	-0.0120312	0.0232246	0.604431	22.7331
genus Defluviitaleaceae UCG011	OSA	rs9725395	A	G	0.0875	0.0875	-0.13834	0.029554	3.51925e-06	-0.0071894	0.0130539	0.581807	21.911
class Deltaproteobacteria	OSA	rs1035691	G	A	0.662	0.338	0.055176	0.0121602	9.65162e-06	-0.00222465	0.00849181	0.793339	20.5882
class Deltaproteobacteria	OSA	rs11599763	C	T	0.6103	0.3897	0.0544219	0.0117397	3.94121e-06	0.00342485	0.00848961	0.686641	21.4899
class Deltaproteobacteria	OSA	rs17084793	G	A	0.161	0.161	-0.0710762	0.015953	5.6863e-06	0.020872	0.0117744	0.0762851	19.8501
class Deltaproteobacteria	OSA	rs17791387	A	G	0.1412	0.1412	-0.0735881	0.0154246	1.60221e-06	-0.00364631	0.0141352	0.796438	22.7608
class Deltaproteobacteria	OSA	rs2692012	G	A	0.9364	0.0636	-0.110335	0.0253336	3.14188e-06	-0.00645813	0.0181691	0.722256	18.9685
class Deltaproteobacteria	OSA	rs2838334	G	A	0.3231	0.3231	0.0561722	0.0124124	5.44553e-06	0.00748143	0.0087037	0.390027	20.4801
class Deltaproteobacteria	OSA	rs3935584	C	T	0.496	0.496	-0.0523484	0.011566	7.50119e-06	0.00200946	0.00831737	0.809092	20.4852
class Deltaproteobacteria	OSA	rs4506934	C	T	0.1123	0.1123	-0.0936514	0.02012	3.58889e-06	-0.00152911	0.0128582	0.905338	21.6657
class Deltaproteobacteria	OSA	rs55744759	A	G	0.1163	0.1163	-0.0779693	0.0170738	7.31375e-06	0.0313354	0.0130936	0.0167028	20.8539
class Deltaproteobacteria	OSA	rs6058181	C	T	0.1233	0.1233	0.0825716	0.0165958	3.39555e-07	-0.0210193	0.0112159	0.0609228	24.7551
class Deltaproteobacteria	OSA	rs62020470	A	G	0.2594	0.2594	-0.0585411	0.0129358	4.85087e-06	0.00624764	0.0107883	0.562515	20.4802
class Deltaproteobacteria	OSA	rs9928243	C	A	0.4254	0.4254	-0.0538457	0.0117718	5.02077e-06	-0.00937193	0.00830613	0.259187	20.9226
genus Desulfovibrio	OSA	rs12031543	T	C	0.0755	0.0755	-0.127185	0.0281887	6.54757e-06	0.00769637	0.0120484	0.522963	20.3574
genus Desulfovibrio	OSA	rs13066142	G	A	0.0934	0.0934	0.119141	0.0250891	3.78669e-06	0.00886602	0.0143167	0.535734	22.5503
genus Desulfovibrio	OSA	rs16863365	A	G	0.1173	0.1173	0.109402	0.0226964	1.79449e-06	-0.0190844	0.0197638	0.334234	23.2347
genus Desulfovibrio	OSA	rs2032031	G	A	0.5268	0.4732	0.0654931	0.0148681	9.14282e-06	0.00887327	0.00828219	0.284004	19.4035
genus Desulfovibrio	OSA	rs2590913	A	G	0.9274	0.0726	-0.154496	0.0339396	6.65426e-06	0.0065977	0.0189221	0.727333	20.7215
genus Desulfovibrio	OSA	rs2853179	T	C	0.7515	0.2485	-0.0811971	0.0174234	2.42438e-06	-0.00664561	0.00990228	0.502144	21.7178
genus Desulfovibrio	OSA	rs4797774	A	G	0.9314	0.0686	-0.212582	0.0470044	5.64313e-06	-0.00609017	0.0209991	0.7718	20.4539
genus Desulfovibrio	OSA	rs6580353	T	C	0.2604	0.2604	0.0770979	0.0169735	4.93856e-06	-0.0146342	0.0104538	0.161547	20.632
genus Desulfovibrio	OSA	rs72647089	T	G	0.1064	0.1064	-0.106594	0.0239337	8.29755e-06	0.040693	0.0150862	0.00698908	19.8356
genus Dialister	OSA	rs10138457	T	C	0.0716	0.0716	-0.113054	0.0261933	7.88116e-06	-0.00104469	0.0142062	0.941379	18.6291
genus Dialister	OSA	rs10938938	A	G	0.8062	0.1938	0.0773514	0.0170915	7.37055e-06	0.0011834	0.0113527	0.916979	20.4822
genus Dialister	OSA	rs11071887	T	C	0.2634	0.2634	0.0662403	0.0146315	5.91412e-06	0.00441865	0.00886706	0.618257	20.4959
genus Dialister	OSA	rs11166701	G	A	0.5159	0.4841	-0.0655301	0.013186	5.50744e-07	0.00689244	0.00829565	0.406058	24.6976
genus Dialister	OSA	rs2314294	T	C	0.1183	0.1183	0.0865932	0.0193719	8.07904e-06	-0.0261722	0.0121423	0.0311258	19.9813
genus Dialister	OSA	rs4747450	C	A	0.2664	0.2664	0.0668509	0.0147685	5.83727e-06	-0.0137612	0.00996005	0.167082	20.49
genus Dialister	OSA	rs4753063	A	G	0.5586	0.4414	0.0596297	0.0130052	4.8568e-06	0.00579964	0.00831343	0.485414	21.0228
genus Dialister	OSA	rs75416973	A	G	0.2256	0.2256	0.0727223	0.016451	9.46085e-06	-0.0149926	0.0100012	0.133856	19.5412
genus Dialister	OSA	rs764177	C	A	0.338	0.338	-0.0601454	0.0135366	9.60771e-06	0.00703298	0.00862309	0.41473	19.7417
genus Dialister	OSA	rs76680460	G	A	0.0477	0.0477	-0.161296	0.0364332	8.19219e-06	0.0141951	0.0204489	0.487571	19.5998
genus Dorea	OSA	rs11150408	G	T	0.5547	0.4453	-0.0488254	0.0109063	7.05781e-06	-0.0194504	0.00830273	0.019147	20.0418
genus Dorea	OSA	rs12537781	T	C	0.2296	0.2296	-0.055544	0.0125223	9.15145e-06	-0.0154645	0.00969313	0.110622	19.6746
genus Dorea	OSA	rs13279148	G	A	0.166	0.166	0.0715309	0.0150878	2.25284e-06	0.00291164	0.0132296	0.825805	22.4769
genus Dorea	OSA	rs1899291	T	C	0.8718	0.1282	-0.0697217	0.0150285	4.56688e-06	0.0122995	0.0113904	0.280228	21.5231
genus Dorea	OSA	rs3005511	G	A	0.664	0.336	-0.0516127	0.0112852	5.28701e-06	0.0147356	0.00900952	0.101931	20.9168
genus Dorea	OSA	rs345219	G	T	0.6243	0.3757	0.0497368	0.0112621	8.80055e-06	-0.0125408	0.0083603	0.133602	19.5037
genus Dorea	OSA	rs3752849	G	A	0.0328	0.0328	0.163846	0.036608	7.68051e-06	0.01594	0.0189917	0.401292	20.0318
genus Dorea	OSA	rs4793307	C	T	0.2455	0.2455	0.0574165	0.0122472	4.00691e-06	0.0159726	0.0097482	0.101313	21.9786
genus Dorea	OSA	rs62503162	A	G	0.0875	0.0875	-0.0974091	0.0194379	7.46603e-07	-0.0348458	0.0204339	0.0881394	25.1131
genus Dorea	OSA	rs73729431	C	T	0.0606	0.0606	-0.13745	0.0299983	3.16738e-06	0.00556398	0.0290465	0.848091	20.994
genus Eggerthella	OSA	rs112205261	T	C	0.0577	0.0577	-0.188618	0.0403613	3.34649e-06	0.0167295	0.0152113	0.271415	21.8392
genus Eggerthella	OSA	rs13070736	A	C	0.1571	0.1571	-0.121331	0.0272024	7.61921e-06	0.0144365	0.0111879	0.196925	19.8943
genus Eggerthella	OSA	rs1784446	A	G	0.5577	0.4423	-0.0907728	0.0198096	5.2313e-06	0.0143286	0.0082592	0.0827637	20.9971
genus Eggerthella	OSA	rs2223081	A	G	0.7078	0.2922	-0.102572	0.0221108	3.88893e-06	-0.00240221	0.00922415	0.794535	21.5203
genus Eggerthella	OSA	rs2240838	G	A	0.498	0.498	-0.0980582	0.0197653	7.36207e-07	0.00690166	0.00838021	0.410186	24.6128
genus Eggerthella	OSA	rs3851328	G	T	0.7336	0.2664	0.107774	0.0236527	4.1759e-06	-0.0081742	0.00998754	0.413106	20.7619
genus Eggerthella	OSA	rs6430926	T	C	0.4861	0.4861	-0.0879736	0.0197127	8.37124e-06	0.00208329	0.00834595	0.802883	19.9165
genus Eggerthella	OSA	rs67490567	T	C	0.1978	0.1978	0.108495	0.0245457	8.94211e-06	-0.0116198	0.00955623	0.224008	19.5375
genus Eggerthella	OSA	rs76663501	C	T	0.0815	0.0815	0.175349	0.0378576	4.8257e-06	-0.0116637	0.0187772	0.534492	21.4536
genus Eisenbergiella	OSA	rs11027642	C	T	0.1243	0.1243	0.129006	0.0284844	4.9187e-06	-0.0158839	0.0118096	0.178627	20.5119
genus Eisenbergiella	OSA	rs11079158	T	C	0.2197	0.2197	0.100627	0.022546	7.34852e-06	-0.00141179	0.0100249	0.888006	19.92
genus Eisenbergiella	OSA	rs11938607	C	T	0.7366	0.2634	-0.0978125	0.0216636	8.21826e-06	0.00258144	0.00950938	0.786035	20.3858
genus Eisenbergiella	OSA	rs12257723	A	C	0.339	0.339	-0.0952742	0.0211569	8.85116e-06	0.000415262	0.00881467	0.962425	20.279
genus Eisenbergiella	OSA	rs12710729	C	A	0.3708	0.3708	0.0893384	0.0199069	9.84419e-06	-0.0157505	0.00887337	0.0758927	20.1404
genus Eisenbergiella	OSA	rs13258851	A	G	0.0855	0.0855	0.137001	0.0302124	7.7464e-06	0.0217774	0.011875	0.0666715	20.5626
genus Eisenbergiella	OSA	rs1508033	A	C	0.3499	0.3499	0.091546	0.0195787	3.22887e-06	0.0120297	0.00900841	0.181749	21.8631
genus Eisenbergiella	OSA	rs1553971	T	G	0.161	0.161	0.120965	0.0263054	5.26842e-06	0.00441112	0.00992764	0.656806	21.1461
genus Eisenbergiella	OSA	rs2683098	T	C	0.7763	0.2237	-0.107319	0.022515	2.23748e-06	-0.000145911	0.0100856	0.988457	22.7201
genus Eisenbergiella	OSA	rs3812426	A	G	0.7922	0.2078	-0.106447	0.0224159	2.71688e-06	-0.0283238	0.0114667	0.0135073	22.5504
genus Eisenbergiella	OSA	rs4462860	G	A	0.3439	0.3439	0.0939071	0.0201104	4.16217e-06	0.00366006	0.00850371	0.666899	21.805
genus Enterorhabdus	OSA	rs10098492	T	C	0.0905	0.0905	0.132323	0.0293688	6.40575e-06	-0.0296905	0.0177199	0.0938275	20.3001
genus Enterorhabdus	OSA	rs114731706	T	G	0.0835	0.0835	0.182308	0.0382298	2.1734e-06	-0.00272854	0.0235328	0.907695	22.7409
genus Enterorhabdus	OSA	rs2051957	C	T	0.2346	0.2346	0.0843291	0.0189864	8.89857e-06	-0.0128528	0.0104199	0.217392	19.7274
genus Enterorhabdus	OSA	rs3017103	G	A	0.8101	0.1899	-0.0980897	0.0208995	2.94042e-06	0.00205165	0.010573	0.84614	22.028
genus Enterorhabdus	OSA	rs73331712	T	C	0.0427	0.0427	0.26199	0.055123	4.8492e-06	-0.0101776	0.02079	0.624459	22.5894
genus Enterorhabdus	OSA	rs77655283	G	A	0.0686	0.0686	0.132988	0.0298306	5.88044e-06	-0.0300624	0.0162704	0.0646487	19.8747
genus Erysipelatoclostridium	OSA	rs1434153	G	A	0.3211	0.3211	-0.0684526	0.0152443	6.85299e-06	-0.00441698	0.0083584	0.597189	20.1635
genus Erysipelatoclostridium	OSA	rs16936671	C	T	0.1362	0.1362	-0.0968026	0.0217883	6.0431e-06	0.0219346	0.012022	0.0680722	19.7391
genus Erysipelatoclostridium	OSA	rs17804233	C	T	0.5179	0.4821	0.0662914	0.0144203	4.58606e-06	0.0044781	0.00829229	0.589175	21.1332
genus Erysipelatoclostridium	OSA	rs2901723	A	C	0.497	0.497	-0.0641339	0.0144295	8.79468e-06	-0.0206188	0.00836505	0.0137063	19.7548
genus Erysipelatoclostridium	OSA	rs340991	A	G	0.2982	0.2982	-0.0740482	0.0158891	3.74938e-06	-0.0189561	0.00934582	0.0425295	21.7185
genus Erysipelatoclostridium	OSA	rs3804326	A	G	0.0676	0.0676	0.14147	0.0336352	9.85281e-06	-0.00728543	0.0191904	0.704213	17.6905
genus Erysipelatoclostridium	OSA	rs45480394	T	G	0.3618	0.3618	-0.0687134	0.0151835	7.66161e-06	0.0103502	0.0086284	0.230312	20.4804
genus Erysipelatoclostridium	OSA	rs4697572	A	G	0.2455	0.2455	-0.0810636	0.0163308	7.59347e-07	0.00409206	0.0103856	0.693573	24.6398
genus Erysipelatoclostridium	OSA	rs58236560	G	T	0.1372	0.1372	-0.111157	0.0234426	2.16118e-06	-0.0105098	0.0127204	0.408681	22.4834
genus Erysipelatoclostridium	OSA	rs61806970	C	T	0.0646	0.0646	0.142548	0.0320688	9.09411e-06	-0.00815142	0.0164558	0.620352	19.7586
genus Erysipelatoclostridium	OSA	rs622418	A	G	0.5109	0.4891	-0.0668051	0.0143224	3.68154e-06	0.00964355	0.00828956	0.244693	21.7564
genus Erysipelatoclostridium	OSA	rs6474512	C	A	0.5487	0.4513	-0.067015	0.0143201	3.01544e-06	-0.0101198	0.00852774	0.235348	21.9004
genus Erysipelatoclostridium	OSA	rs710230	C	T	0.9135	0.0865	-0.143381	0.0281514	6.33126e-07	0.017472	0.0160393	0.276011	25.9408
genus Erysipelatoclostridium	OSA	rs7221249	G	A	0.4533	0.4533	-0.0839861	0.0142741	4.30953e-09	0.0102513	0.00829804	0.216687	34.6192
genus Erysipelatoclostridium	OSA	rs9590927	A	G	0.506	0.494	0.0646003	0.0143479	6.39043e-06	-0.00177162	0.00830589	0.831096	20.2718
genus Escherichia Shigella	OSA	rs112767262	T	C	0.1958	0.1958	0.0732963	0.0163589	8.20635e-06	-0.00221061	0.00998208	0.824736	20.075
genus Escherichia Shigella	OSA	rs113127095	A	G	0.0517	0.0517	0.151009	0.0323434	3.3335e-06	0.00334399	0.0208866	0.872801	21.7989
genus Escherichia Shigella	OSA	rs113513883	A	G	0.0577	0.0577	0.172283	0.038041	5.27716e-06	-0.0434806	0.0232699	0.0616865	20.5107
genus Escherichia Shigella	OSA	rs1154904	G	A	0.5358	0.4642	0.0613376	0.0130644	3.03753e-06	0.0178876	0.00827055	0.0305555	22.0432
genus Escherichia Shigella	OSA	rs118526	A	C	0.6074	0.3926	0.0594401	0.013598	7.99558e-06	-0.000422465	0.00907222	0.962858	19.1077
genus Escherichia Shigella	OSA	rs2798105	A	G	0.1183	0.1183	-0.100851	0.0222045	8.24499e-06	-0.00231031	0.0139602	0.868556	20.629
genus Escherichia Shigella	OSA	rs4731451	G	A	0.3718	0.3718	-0.0609885	0.0135157	7.47309e-06	-0.00724171	0.00891469	0.416601	20.3619
genus Escherichia Shigella	OSA	rs57024273	T	C	0.3181	0.3181	0.0626172	0.0139919	9.70465e-06	0.0103328	0.00947884	0.275674	20.0278
genus Escherichia Shigella	OSA	rs592299	T	C	0.4682	0.4682	-0.0592004	0.0129486	4.76925e-06	-0.00334058	0.00832519	0.688227	20.9028
genus Escherichia Shigella	OSA	rs73208162	A	G	0.0586	0.0586	-0.119296	0.024839	2.19392e-06	0.0124182	0.0232166	0.592729	23.0666
genus Eubacterium brachy group	OSA	rs112617308	T	C	0.0795	0.0795	-0.170873	0.0362844	2.38035e-06	0.0210752	0.0143294	0.141355	22.1772
genus Eubacterium brachy group	OSA	rs12151423	G	A	0.5209	0.4791	-0.101329	0.0227324	9.27043e-06	0.00195553	0.0082817	0.813334	19.869
genus Eubacterium brachy group	OSA	rs13139592	T	C	0.1223	0.1223	-0.145997	0.0327192	7.96746e-06	-0.00820136	0.0122394	0.502807	19.9105
genus Eubacterium brachy group	OSA	rs1384962	G	A	0.7893	0.2107	-0.120888	0.0266264	6.99294e-06	-0.00591018	0.00891745	0.50748	20.613
genus Eubacterium brachy group	OSA	rs2913110	T	C	0.6223	0.3777	-0.105143	0.022942	4.55806e-06	0.0052059	0.00867778	0.548565	21.0038
genus Eubacterium brachy group	OSA	rs4862235	A	G	0.5557	0.4443	-0.104806	0.0225751	3.73147e-06	0.0120707	0.00833222	0.147427	21.5533
genus Eubacterium brachy group	OSA	rs62348779	T	C	0.0815	0.0815	-0.201481	0.043286	3.7812e-06	0.00628927	0.0156124	0.687067	21.6657
genus Eubacterium brachy group	OSA	rs6591893	A	G	0.6521	0.3479	-0.108225	0.0240319	7.34345e-06	0.0084781	0.00872084	0.330968	20.2805
genus Eubacterium brachy group	OSA	rs720439	G	A	0.7485	0.2515	0.111927	0.0251252	7.0283e-06	0.01146	0.00964296	0.234664	19.845
genus Eubacterium brachy group	OSA	rs73199919	T	C	0.0567	0.0567	-0.236717	0.0531335	8.1553e-06	-0.0166716	0.0193305	0.388438	19.8482
class Erysipelotrichia	OSA	rs1074800	G	A	0.6014	0.3986	-0.0492438	0.010887	6.14582e-06	0.00860702	0.00840555	0.30585	20.4591
class Erysipelotrichia	OSA	rs10781552	C	T	0.3121	0.3121	-0.0552212	0.0116074	2.33115e-06	-0.00525244	0.00921891	0.56885	22.633
class Erysipelotrichia	OSA	rs17530232	A	G	0.0765	0.0765	0.10305	0.0224648	2.79126e-06	-0.0233802	0.018415	0.204218	21.0422
class Erysipelotrichia	OSA	rs1884466	C	T	0.4513	0.4513	-0.0475363	0.0106939	9.52708e-06	-0.00662679	0.00832085	0.425795	19.7596
class Erysipelotrichia	OSA	rs2300774	A	G	0.5924	0.4076	-0.0524152	0.0106784	8.95468e-07	-0.00330553	0.00832046	0.691162	24.0936
class Erysipelotrichia	OSA	rs290833	T	G	0.3688	0.3688	-0.0497374	0.0111376	8.02897e-06	-0.00787649	0.0083134	0.343412	19.9427
class Erysipelotrichia	OSA	rs35161940	T	C	0.1272	0.1272	-0.0806041	0.0167641	1.8451e-06	-0.0159347	0.0134674	0.236729	23.1182
class Erysipelotrichia	OSA	rs4078432	T	C	0.8191	0.1809	0.0608929	0.0133764	4.23107e-06	0.00448596	0.0110036	0.683507	20.7231
class Erysipelotrichia	OSA	rs56970041	T	G	0.1113	0.1113	0.0724145	0.0164471	5.40344e-06	0.0521511	0.0170666	0.00224502	19.3853
class Erysipelotrichia	OSA	rs62504403	C	T	0.2356	0.2356	0.0681159	0.0127883	1.12264e-07	0.00526826	0.0104405	0.613841	28.3708
class Erysipelotrichia	OSA	rs7234058	T	C	0.0974	0.0974	-0.0945759	0.0194091	9.12347e-07	-0.00650802	0.0144071	0.651468	23.7438
class Erysipelotrichia	OSA	rs7826267	G	T	0.9254	0.0746	0.0839071	0.0199131	9.28453e-06	0.0379826	0.0169343	0.0249006	17.755
class Erysipelotrichia	OSA	rs8003149	C	T	0.2823	0.2823	0.0538798	0.0116888	4.08479e-06	-0.00767187	0.00878685	0.382604	21.2477
genus Eubacterium coprostanoligenes group	OSA	rs1020520	T	G	0.2038	0.2038	-0.0590705	0.0132929	8.88976e-06	-0.00304318	0.0115364	0.791941	19.747
genus Eubacterium coprostanoligenes group	OSA	rs10444197	A	G	0.3678	0.3678	-0.0505823	0.0113455	5.98467e-06	0.00987456	0.00868874	0.255757	19.877
genus Eubacterium coprostanoligenes group	OSA	rs11052069	C	T	0.5656	0.4344	-0.0477832	0.0107833	9.37951e-06	-0.00216234	0.00833548	0.795316	19.6357
genus Eubacterium coprostanoligenes group	OSA	rs11720857	C	T	0.1769	0.1769	0.0630776	0.0144485	9.26254e-06	-0.025677	0.0108519	0.017975	19.0592
genus Eubacterium coprostanoligenes group	OSA	rs12906958	C	T	0.3022	0.3022	-0.0533159	0.0115935	4.348e-06	-0.015698	0.0091078	0.0847832	21.1487
genus Eubacterium coprostanoligenes group	OSA	rs17159861	C	T	0.1332	0.1332	0.0962228	0.0168388	1.03786e-08	-0.0166144	0.0134392	0.216361	32.6538
genus Eubacterium coprostanoligenes group	OSA	rs2644213	A	G	0.7634	0.2366	-0.0538845	0.0121245	9.85644e-06	-0.0108583	0.00903617	0.229501	19.7515
genus Eubacterium coprostanoligenes group	OSA	rs4076415	G	T	0.5994	0.4006	-0.0515152	0.0110294	1.98976e-06	-0.00250279	0.00860322	0.771118	21.8156
genus Eubacterium coprostanoligenes group	OSA	rs62024432	C	T	0.1252	0.1252	-0.0769698	0.0172101	7.50205e-06	0.0223249	0.0140234	0.11139	20.002
genus Eubacterium coprostanoligenes group	OSA	rs6762473	A	C	0.6431	0.3569	-0.0521584	0.0112353	4.26108e-06	-0.00616377	0.00871432	0.479371	21.5516
genus Eubacterium coprostanoligenes group	OSA	rs76898927	G	A	0.0477	0.0477	0.123055	0.0266375	4.78983e-06	-0.0161297	0.0182622	0.377114	21.3408
genus Eubacterium coprostanoligenes group	OSA	rs9648214	T	C	0.1183	0.1183	-0.0828719	0.016431	2.52029e-07	-0.00810462	0.0146896	0.581136	25.4382
genus Eubacterium eligens group	OSA	rs182318	G	A	0.0775	0.0775	-0.0824941	0.0195615	8.39827e-06	0.0074222	0.0151105	0.62329	17.7845
genus Eubacterium eligens group	OSA	rs2200429	A	G	0.0736	0.0736	-0.0888825	0.0198479	5.29724e-06	0.00457027	0.013934	0.742915	20.0541
genus Eubacterium eligens group	OSA	rs265534	T	G	0.4553	0.4553	-0.0563756	0.0120127	2.26757e-06	-0.0108219	0.00830816	0.192725	22.0242
genus Eubacterium eligens group	OSA	rs4583233	A	C	0.334	0.334	0.0670205	0.0128122	2.83851e-07	0.000376116	0.00918143	0.967324	27.3633
genus Eubacterium eligens group	OSA	rs56080211	T	C	0.9443	0.0557	-0.123093	0.0282743	9.14282e-06	-0.00161321	0.0156717	0.918013	18.9532
genus Eubacterium eligens group	OSA	rs6923695	T	G	0.0567	0.0567	0.103268	0.0229525	4.87405e-06	-0.0186139	0.0166001	0.262156	20.2428
genus Eubacterium fissicatena group	OSA	rs11818408	G	A	0.4771	0.4771	0.10585	0.0237114	8.20012e-06	0.00909004	0.00848982	0.284305	19.9282
genus Eubacterium fissicatena group	OSA	rs11876297	T	C	0.2157	0.2157	0.131469	0.0281712	2.66557e-06	-0.0208079	0.00936177	0.0262398	21.7789
genus Eubacterium fissicatena group	OSA	rs151257695	A	G	0.0805	0.0805	0.20951	0.0454847	3.09678e-06	0.00353052	0.0161048	0.826478	21.2167
genus Eubacterium fissicatena group	OSA	rs1768152	C	T	0.8628	0.1372	-0.139489	0.0316186	8.70062e-06	0.00231502	0.0135361	0.864204	19.4623
genus Eubacterium fissicatena group	OSA	rs2733072	G	A	0.4652	0.4652	0.109644	0.0228306	1.49091e-06	0.0121667	0.00830775	0.143056	23.064
genus Eubacterium fissicatena group	OSA	rs3771393	T	C	0.7157	0.2843	-0.130842	0.0266671	7.37904e-07	-0.0101903	0.0104426	0.329144	24.0737
genus Eubacterium fissicatena group	OSA	rs6934739	A	G	0.2952	0.2952	0.111463	0.0252788	9.75326e-06	-0.0166364	0.00879187	0.0584575	19.4423
genus Eubacterium fissicatena group	OSA	rs7104872	G	A	0.1779	0.1779	0.138612	0.0291906	2.73149e-06	-0.00655039	0.0132179	0.620199	22.5484
genus Eubacterium hallii group	OSA	rs10501370	C	T	0.0527	0.0527	-0.115589	0.0252489	5.41914e-06	0.0139096	0.0170338	0.414165	20.9579
genus Eubacterium hallii group	OSA	rs10798999	C	T	0.2157	0.2157	0.0601661	0.0126752	2.60555e-06	0.0309482	0.00932771	0.000907027	22.5317
genus Eubacterium hallii group	OSA	rs117748144	T	C	0.0427	0.0427	-0.126582	0.028712	7.85995e-06	-0.0284008	0.0187656	0.130164	19.4365
genus Eubacterium hallii group	OSA	rs13116360	T	C	0.0626	0.0626	0.154124	0.0297185	2.9449e-07	-0.00222017	0.0167584	0.894604	26.8959
genus Eubacterium hallii group	OSA	rs17074066	T	C	0.0915	0.0915	-0.0813986	0.0189272	9.3491e-06	0.00172563	0.0292288	0.952921	18.4953
genus Eubacterium hallii group	OSA	rs17474256	G	A	0.1233	0.1233	0.0810805	0.0184573	9.45453e-06	0.00646073	0.0140085	0.644654	19.2973
genus Eubacterium hallii group	OSA	rs281379	A	G	0.4602	0.4602	-0.0499523	0.0112153	9.32803e-06	0.00814751	0.00841341	0.332847	19.8376
genus Eubacterium hallii group	OSA	rs28584818	A	G	0.0686	0.0686	0.126115	0.0268627	4.43231e-06	0.0166329	0.015279	0.276327	22.0411
genus Eubacterium hallii group	OSA	rs60254196	G	A	0.4592	0.4592	0.0522832	0.0111865	2.69675e-06	-0.00326153	0.008326	0.69526	21.8442
genus Eubacterium hallii group	OSA	rs630939	C	T	0.3996	0.3996	-0.0508914	0.0114352	9.15756e-06	0.00972075	0.0083698	0.245476	19.8062
genus Eubacterium hallii group	OSA	rs6550770	C	T	0.9483	0.0517	0.198087	0.0443545	4.82303e-06	0.02019	0.0206931	0.329218	19.9451
genus Eubacterium hallii group	OSA	rs74018587	C	T	0.0368	0.0368	0.208943	0.043822	3.70254e-06	-0.0342786	0.0211694	0.105392	22.7338
genus Eubacterium hallii group	OSA	rs78056098	G	T	0.3608	0.3608	-0.0507411	0.0113758	8.2882e-06	-0.00625789	0.0086368	0.468722	19.8955
genus Eubacterium hallii group	OSA	rs949971	T	G	0.3837	0.3837	-0.0540164	0.0116101	3.29003e-06	0.00497152	0.00882788	0.573325	21.6461
genus Eubacterium nodatum group	OSA	rs10263623	C	T	0.1044	0.1044	0.193496	0.0439023	8.90697e-06	-0.02379	0.0212723	0.263415	19.4254
genus Eubacterium nodatum group	OSA	rs10458299	T	C	0.0805	0.0805	-0.187753	0.041969	8.3672e-06	-0.00403893	0.0157286	0.797342	20.0132
genus Eubacterium nodatum group	OSA	rs11006576	A	G	0.5129	0.4871	-0.110167	0.024593	7.98656e-06	0.00600732	0.00833889	0.47128	20.0669
genus Eubacterium nodatum group	OSA	rs113893692	C	T	0.0984	0.0984	-0.185107	0.0403573	5.75705e-06	-0.0155774	0.0126333	0.217561	21.0379
genus Eubacterium nodatum group	OSA	rs34297067	A	G	0.1392	0.1392	-0.186907	0.0341475	6.59781e-08	0.00703472	0.0116925	0.54741	29.9594
genus Eubacterium nodatum group	OSA	rs61841040	G	T	0.166	0.166	0.160621	0.0341609	3.56139e-06	-0.00824324	0.0103821	0.427205	22.1078
genus Eubacterium nodatum group	OSA	rs6818880	G	A	0.5447	0.4553	0.110081	0.0245964	7.82546e-06	-0.00641562	0.00833717	0.441585	20.03
genus Eubacterium nodatum group	OSA	rs77910827	C	T	0.1034	0.1034	0.201788	0.0413568	9.05378e-07	-0.00759399	0.0133296	0.568874	23.8066
genus Eubacterium nodatum group	OSA	rs7827125	C	T	0.2823	0.2823	0.1223	0.0271331	7.17348e-06	0.0167474	0.00922345	0.0694097	20.3167
genus Eubacterium nodatum group	OSA	rs7880204	T	C	0.2475	0.2475	-0.125454	0.0275303	6.8388e-06	0.0152235	0.00961213	0.113244	20.7657
genus Eubacterium nodatum group	OSA	rs9425984	T	C	0.2386	0.2386	-0.130234	0.0292347	7.20676e-06	-0.00875196	0.00999149	0.381062	19.845
genus Eubacterium oxidoreducens group	OSA	rs12129908	A	C	0.5527	0.4473	-0.0893273	0.0198333	5.79522e-06	0.00618014	0.00845264	0.464689	20.2852
genus Eubacterium oxidoreducens group	OSA	rs12423772	G	T	0.1501	0.1501	0.14098	0.0295029	2.62924e-06	-0.0251198	0.011712	0.0319698	22.8342
genus Eubacterium oxidoreducens group	OSA	rs2973294	G	T	0.4205	0.4205	0.0923559	0.0195439	2.38836e-06	0.00425142	0.00838512	0.612142	22.3309
genus Eubacterium oxidoreducens group	OSA	rs34561138	G	A	0.0586	0.0586	0.216145	0.045992	2.51166e-06	0.00108643	0.0214578	0.95962	22.0864
genus Eubacterium oxidoreducens group	OSA	rs440215	T	C	0.5378	0.4622	-0.0932766	0.0195294	1.65406e-06	0.00140103	0.0083387	0.866571	22.8122
genus Eubacterium rectale group	OSA	rs10248854	C	A	0.3598	0.3598	-0.0527827	0.0113464	4.20678e-06	0.00895327	0.0084785	0.290969	21.6405
genus Eubacterium rectale group	OSA	rs10797540	A	G	0.4344	0.4344	0.0503179	0.0108389	3.53387e-06	-0.0118653	0.00832971	0.154314	21.5514
genus Eubacterium rectale group	OSA	rs143694765	T	C	0.0944	0.0944	0.0870025	0.019779	9.75371e-06	0.00107799	0.0137585	0.937549	19.3488
genus Eubacterium rectale group	OSA	rs2884897	A	G	0.0527	0.0527	-0.129364	0.0289021	6.44421e-06	-0.0213944	0.0225784	0.343354	20.034
genus Eubacterium rectale group	OSA	rs314726	T	C	0.4573	0.4573	0.0528824	0.0109486	1.37965e-06	-0.0063162	0.00834433	0.449082	23.3295
genus Eubacterium rectale group	OSA	rs35398954	A	G	0.1213	0.1213	-0.0901402	0.0174602	5.39946e-07	-0.00101781	0.0112638	0.928	26.6525
genus Eubacterium rectale group	OSA	rs59427698	A	G	0.2028	0.2028	-0.0576035	0.0130853	5.36908e-06	0.0161172	0.0105976	0.128302	19.379
genus Eubacterium rectale group	OSA	rs62547233	A	G	0.3072	0.3072	0.0536319	0.0120201	9.89829e-06	-0.00986765	0.00917823	0.282323	19.9081
genus Eubacterium ruminantium group	OSA	rs10131724	C	A	0.9364	0.0636	0.199832	0.0414577	2.38666e-06	-0.0187806	0.0140349	0.180851	23.2338
genus Eubacterium ruminantium group	OSA	rs10923018	G	A	0.4722	0.4722	0.0726438	0.0160924	6.79548e-06	0.00651366	0.00837895	0.436932	20.3777
genus Eubacterium ruminantium group	OSA	rs11637981	T	G	0.5159	0.4841	0.073258	0.0160888	5.43676e-06	-0.000778095	0.00833129	0.92559	20.733
genus Eubacterium ruminantium group	OSA	rs13025464	C	T	0.6173	0.3827	0.0737077	0.0163786	6.96835e-06	-0.00433602	0.00845606	0.608111	20.2522
genus Eubacterium ruminantium group	OSA	rs139749	C	T	0.3419	0.3419	-0.0845439	0.0171791	8.58836e-07	-0.0100211	0.00875566	0.252404	24.2194
genus Eubacterium ruminantium group	OSA	rs16891896	G	A	0.0586	0.0586	-0.174787	0.0390573	2.38122e-06	0.00527217	0.0148142	0.721927	20.0269
genus Eubacterium ruminantium group	OSA	rs17519472	C	T	0.1541	0.1541	0.107804	0.0233984	4.7036e-06	0.0121499	0.0120163	0.31196	21.2274
genus Eubacterium ruminantium group	OSA	rs209813	G	A	0.166	0.166	-0.103488	0.0236391	9.23145e-06	-0.0118103	0.0117578	0.315155	19.1654
genus Eubacterium ruminantium group	OSA	rs2116427	A	G	0.2565	0.2565	0.0911461	0.0182353	4.67369e-07	0.0129289	0.00948846	0.17301	24.9833
genus Eubacterium ruminantium group	OSA	rs2229917	A	G	0.0666	0.0666	0.153538	0.0323922	2.15894e-06	0.0186762	0.0206338	0.365398	22.4673
genus Eubacterium ruminantium group	OSA	rs2418654	C	T	0.4781	0.4781	-0.0748879	0.0165852	6.17248e-06	-0.000858347	0.00846994	0.91928	20.3883
genus Eubacterium ruminantium group	OSA	rs2817174	C	T	0.4294	0.4294	-0.0734306	0.0163687	7.86955e-06	0.00340755	0.00847434	0.68761	20.1245
genus Eubacterium ruminantium group	OSA	rs57340348	T	C	0.2147	0.2147	-0.0979429	0.0212166	4.93276e-06	0.00336198	0.0103543	0.745411	21.3105
genus Eubacterium ruminantium group	OSA	rs606117	G	A	0.668	0.332	-0.0833243	0.018056	4.81637e-06	-0.00617793	0.00928982	0.506037	21.2961
genus Eubacterium ruminantium group	OSA	rs6676699	T	G	0.7783	0.2217	0.0888124	0.0196447	6.37984e-06	0.00319969	0.00906017	0.723969	20.4388
genus Eubacterium ruminantium group	OSA	rs7000472	G	A	0.6382	0.3618	0.0762282	0.016523	4.06846e-06	-0.0140663	0.0084257	0.0950298	21.284
genus Eubacterium ruminantium group	OSA	rs72836424	C	T	0.0954	0.0954	-0.139825	0.030069	2.62126e-06	-0.0143998	0.0132161	0.275904	21.6238
genus Eubacterium ruminantium group	OSA	rs73139629	A	C	0.1322	0.1322	-0.115098	0.0247909	5.36204e-06	0.0360093	0.0144036	0.0124185	21.5551
genus Eubacterium ventriosum group	OSA	rs11617697	A	G	0.0477	0.0477	-0.143349	0.0286241	7.21755e-07	-0.0344928	0.0181388	0.0572229	25.0799
genus Eubacterium ventriosum group	OSA	rs12964517	G	A	0.3161	0.3161	0.0587198	0.0123453	2.07501e-06	0.011506	0.00921547	0.211827	22.6238
genus Eubacterium ventriosum group	OSA	rs13082419	C	T	0.17	0.17	-0.0715522	0.016137	9.55983e-06	0.00379874	0.0131787	0.773158	19.6608
genus Eubacterium ventriosum group	OSA	rs16884680	G	T	0.1074	0.1074	-0.0906428	0.0191909	1.73968e-06	-0.0016875	0.0136373	0.90152	22.3088
genus Eubacterium ventriosum group	OSA	rs35179274	C	T	0.2435	0.2435	-0.0627263	0.013786	5.75798e-06	-0.00232781	0.0107681	0.82885	20.7025
genus Eubacterium ventriosum group	OSA	rs3809430	T	C	0.3479	0.3479	-0.0548171	0.0118426	3.5532e-06	0.00113535	0.00896002	0.899167	21.4258
genus Eubacterium ventriosum group	OSA	rs57199565	T	C	0.2406	0.2406	0.0783394	0.0160257	7.9704e-07	-0.0108026	0.0107706	0.315877	23.8961
genus Eubacterium ventriosum group	OSA	rs66746423	C	T	0.1561	0.1561	0.0751501	0.0164978	6.11139e-06	-0.00249163	0.0115125	0.828654	20.7495
genus Eubacterium ventriosum group	OSA	rs6704822	G	A	0.8837	0.1163	-0.0739179	0.0166705	6.62232e-06	0.0117813	0.0122946	0.337936	19.6608
genus Eubacterium ventriosum group	OSA	rs72783037	C	A	0.1869	0.1869	0.0658926	0.0143747	6.54757e-06	0.00976722	0.0102036	0.33845	21.0124
genus Eubacterium ventriosum group	OSA	rs73615400	T	C	0.0905	0.0905	-0.0956303	0.0193428	9.53608e-07	0.0129104	0.014043	0.357915	24.4429
genus Eubacterium ventriosum group	OSA	rs73849225	T	C	0.0795	0.0795	0.0975711	0.0224388	5.20907e-06	-0.0191207	0.0149667	0.20141	18.9079
genus Eubacterium ventriosum group	OSA	rs78250280	G	A	0.1491	0.1491	0.0749762	0.0164404	3.35792e-06	0.00997849	0.0118575	0.400048	20.798
[truncated: 12 more rows]

## Sheet: TableS4
Table S4 Full result of MR estimates for the association between gut microbiota and OSA.
Exposure	Outcome	Method	nSNP	BETA	SE	Pvalue	OR (95% CI)
class Actinobacteria	OSA	MR Egger	13	0.337786	0.130186	0.024931	1.40 (1.09 to 1.81)
class Actinobacteria	OSA	Weighted median	13	0.126701	0.0608485	0.0373202	1.14 (1.01 to 1.28)
class Actinobacteria	OSA	Inverse variance weighted	13	0.126465	0.043222	0.00343412	1.13 (1.04 to 1.24)
class Actinobacteria	OSA	Simple mode	13	0.179471	0.114564	0.143196	1.20 (0.96 to 1.50)
class Actinobacteria	OSA	Weighted mode	13	0.144549	0.114555	0.230987	1.16 (0.92 to 1.45)
class Alphaproteobacteria	OSA	MR Egger	6	0.0329694	0.240164	0.897443	1.03 (0.65 to 1.65)
class Alphaproteobacteria	OSA	Weighted median	6	0.116772	0.0710533	0.100291	1.12 (0.98 to 1.29)
class Alphaproteobacteria	OSA	Inverse variance weighted	6	0.0382139	0.0613303	0.53323	1.04 (0.92 to 1.17)
class Alphaproteobacteria	OSA	Simple mode	6	0.141103	0.115558	0.276495	1.15 (0.92 to 1.44)
class Alphaproteobacteria	OSA	Weighted mode	6	0.1422	0.142835	0.365176	1.15 (0.87 to 1.53)
class Bacilli	OSA	MR Egger	18	0.146685	0.131392	0.28074	1.16 (0.90 to 1.50)
class Bacilli	OSA	Weighted median	18	-0.0515889	0.0558556	0.355688	0.95 (0.85 to 1.06)
class Bacilli	OSA	Inverse variance weighted	18	0.000519218	0.0483299	0.991428	1.00 (0.91 to 1.10)
class Bacilli	OSA	Simple mode	18	-0.115412	0.101729	0.27233	0.89 (0.73 to 1.09)
class Bacilli	OSA	Weighted mode	18	-0.0987607	0.0894874	0.285133	0.91 (0.76 to 1.08)
class Bacteroidia	OSA	MR Egger	13	-0.0208491	0.0869347	0.814877	0.98 (0.83 to 1.16)
class Bacteroidia	OSA	Weighted median	13	-0.0528088	0.0575597	0.358901	0.95 (0.85 to 1.06)
class Bacteroidia	OSA	Inverse variance weighted	13	-0.0395703	0.0432038	0.35972	0.96 (0.88 to 1.05)
class Bacteroidia	OSA	Simple mode	13	-0.0945314	0.0878478	0.303049	0.91 (0.77 to 1.08)
class Bacteroidia	OSA	Weighted mode	13	-0.0317313	0.0814823	0.703784	0.97 (0.83 to 1.14)
class Betaproteobacteria	OSA	MR Egger	10	0.0346378	0.159516	0.833532	1.04 (0.76 to 1.42)
class Betaproteobacteria	OSA	Weighted median	10	-0.0415479	0.0686531	0.545056	0.96 (0.84 to 1.10)
class Betaproteobacteria	OSA	Inverse variance weighted	10	-0.0470994	0.0502841	0.34893	0.95 (0.86 to 1.05)
class Betaproteobacteria	OSA	Simple mode	10	-0.0536687	0.105055	0.621741	0.95 (0.77 to 1.16)
class Betaproteobacteria	OSA	Weighted mode	10	-0.0536687	0.109429	0.635556	0.95 (0.76 to 1.17)
class Clostridia	OSA	MR Egger	11	0.0102273	0.122638	0.935363	1.01 (0.79 to 1.28)
class Clostridia	OSA	Weighted median	11	-0.0170407	0.0608276	0.779365	0.98 (0.87 to 1.11)
class Clostridia	OSA	Inverse variance weighted	11	-0.00913158	0.0457302	0.841728	0.99 (0.91 to 1.08)
class Clostridia	OSA	Simple mode	11	-0.0292219	0.108806	0.79372	0.97 (0.78 to 1.20)
class Clostridia	OSA	Weighted mode	11	-0.0082155	0.100668	0.936567	0.99 (0.81 to 1.21)
class Coriobacteriia	OSA	MR Egger	14	0.321188	0.218099	0.166579	1.38 (0.90 to 2.11)
class Coriobacteriia	OSA	Weighted median	14	-0.0744312	0.0656757	0.257082	0.93 (0.82 to 1.06)
class Coriobacteriia	OSA	Inverse variance weighted	14	-0.0330643	0.0569084	0.561234	0.97 (0.87 to 1.08)
class Coriobacteriia	OSA	Simple mode	14	-0.0771525	0.10434	0.472784	0.93 (0.75 to 1.14)
class Coriobacteriia	OSA	Weighted mode	14	-0.069016	0.097663	0.492241	0.93 (0.77 to 1.13)
class Deltaproteobacteria	OSA	MR Egger	12	-0.31065	0.229124	0.204984	0.73 (0.47 to 1.15)
class Deltaproteobacteria	OSA	Weighted median	12	-0.00320982	0.066325	0.961401	1.00 (0.88 to 1.14)
class Deltaproteobacteria	OSA	Inverse variance weighted	12	-0.0527952	0.0513349	0.30374	0.95 (0.86 to 1.05)
class Deltaproteobacteria	OSA	Simple mode	12	0.0341538	0.109591	0.761135	1.03 (0.83 to 1.28)
class Deltaproteobacteria	OSA	Weighted mode	12	0.0302826	0.108511	0.785365	1.03 (0.83 to 1.28)
class Erysipelotrichia	OSA	MR Egger	13	0.218075	0.265068	0.428147	1.24 (0.74 to 2.09)
class Erysipelotrichia	OSA	Weighted median	13	0.0751024	0.0667814	0.260759	1.08 (0.95 to 1.23)
class Erysipelotrichia	OSA	Inverse variance weighted	13	0.0845241	0.0593421	0.154344	1.09 (0.97 to 1.22)
class Erysipelotrichia	OSA	Simple mode	13	0.0989945	0.103213	0.356423	1.10 (0.90 to 1.35)
class Erysipelotrichia	OSA	Weighted mode	13	0.0963812	0.0935582	0.323246	1.10 (0.92 to 1.32)
class Gammaproteobacteria	OSA	MR Egger	6	-0.0263289	0.216224	0.908956	0.97 (0.64 to 1.49)
class Gammaproteobacteria	OSA	Weighted median	6	0.0320413	0.0853904	0.707487	1.03 (0.87 to 1.22)
class Gammaproteobacteria	OSA	Inverse variance weighted	6	0.0476372	0.065142	0.464607	1.05 (0.92 to 1.19)
class Gammaproteobacteria	OSA	Simple mode	6	0.0445583	0.13986	0.762914	1.05 (0.79 to 1.38)
class Gammaproteobacteria	OSA	Weighted mode	6	0.00701038	0.109248	0.951322	1.01 (0.81 to 1.25)
class Lentisphaeria	OSA	MR Egger	8	-0.131257	0.108014	0.269938	0.88 (0.71 to 1.08)
class Lentisphaeria	OSA	Weighted median	8	-0.0524735	0.0391625	0.180281	0.95 (0.88 to 1.02)
class Lentisphaeria	OSA	Inverse variance weighted	8	-0.0259235	0.0303125	0.392436	0.97 (0.92 to 1.03)
class Lentisphaeria	OSA	Simple mode	8	-0.0553984	0.06355	0.412254	0.95 (0.84 to 1.07)
class Lentisphaeria	OSA	Weighted mode	8	-0.0553984	0.0669736	0.435429	0.95 (0.83 to 1.08)
class Melainabacteria	OSA	MR Egger	10	-0.0227737	0.0926454	0.812014	0.98 (0.82 to 1.17)
class Melainabacteria	OSA	Weighted median	10	0.0250073	0.0394319	0.525957	1.03 (0.95 to 1.11)
class Melainabacteria	OSA	Inverse variance weighted	10	0.0293169	0.0305497	0.337233	1.03 (0.97 to 1.09)
class Melainabacteria	OSA	Simple mode	10	0.0273872	0.058014	0.648106	1.03 (0.92 to 1.15)
class Melainabacteria	OSA	Weighted mode	10	0.0370315	0.0567662	0.530481	1.04 (0.93 to 1.16)
class Methanobacteria	OSA	MR Egger	9	-0.0478259	0.106002	0.665506	0.95 (0.77 to 1.17)
class Methanobacteria	OSA	Weighted median	9	-0.0244104	0.0321143	0.44719	0.98 (0.92 to 1.04)
class Methanobacteria	OSA	Inverse variance weighted	9	-0.0181741	0.0263877	0.490991	0.98 (0.93 to 1.03)
class Methanobacteria	OSA	Simple mode	9	-0.0264651	0.0430896	0.556151	0.97 (0.90 to 1.06)
class Methanobacteria	OSA	Weighted mode	9	-0.0242189	0.0433741	0.59187	0.98 (0.90 to 1.06)
class Mollicutes	OSA	MR Egger	12	-0.155397	0.12878	0.255323	0.86 (0.67 to 1.10)
class Mollicutes	OSA	Weighted median	12	0.0435972	0.0561411	0.437416	1.04 (0.94 to 1.17)
class Mollicutes	OSA	Inverse variance weighted	12	0.0234354	0.0397328	0.555308	1.02 (0.95 to 1.11)
class Mollicutes	OSA	Simple mode	12	0.0887138	0.105638	0.418904	1.09 (0.89 to 1.34)
class Mollicutes	OSA	Weighted mode	12	0.0838374	0.107836	0.453287	1.09 (0.88 to 1.34)
class Negativicutes	OSA	MR Egger	12	-0.245929	0.163772	0.164086	0.78 (0.57 to 1.08)
class Negativicutes	OSA	Weighted median	12	0.0121558	0.0645242	0.85057	1.01 (0.89 to 1.15)
class Negativicutes	OSA	Inverse variance weighted	12	0.0222919	0.051612	0.665805	1.02 (0.92 to 1.13)
class Negativicutes	OSA	Simple mode	12	-0.0337145	0.118925	0.782063	0.97 (0.77 to 1.22)
class Negativicutes	OSA	Weighted mode	12	-0.0173396	0.112275	0.880062	0.98 (0.79 to 1.22)
class Verrucomicrobiae	OSA	MR Egger	11	0.281401	0.143596	0.0816884	1.32 (1.00 to 1.76)
class Verrucomicrobiae	OSA	Weighted median	11	-0.0439924	0.0584057	0.451317	0.96 (0.85 to 1.07)
class Verrucomicrobiae	OSA	Inverse variance weighted	11	-0.00782644	0.049118	0.873401	0.99 (0.90 to 1.09)
class Verrucomicrobiae	OSA	Simple mode	11	-0.112645	0.0956349	0.266122	0.89 (0.74 to 1.08)
class Verrucomicrobiae	OSA	Weighted mode	11	-0.0986919	0.0947076	0.321917	0.91 (0.75 to 1.09)
family Acidaminococcaceae	OSA	MR Egger	6	0.230673	0.183418	0.276938	1.26 (0.88 to 1.80)
family Acidaminococcaceae	OSA	Weighted median	6	0.0407699	0.0671536	0.543775	1.04 (0.91 to 1.19)
family Acidaminococcaceae	OSA	Inverse variance weighted	6	0.0162345	0.0611034	0.790479	1.02 (0.90 to 1.15)
family Acidaminococcaceae	OSA	Simple mode	6	0.044332	0.096244	0.664411	1.05 (0.87 to 1.26)
family Acidaminococcaceae	OSA	Weighted mode	6	0.0519422	0.0848025	0.566984	1.05 (0.89 to 1.24)
family Actinomycetaceae	OSA	MR Egger	4	-0.130848	0.196348	0.573734	0.88 (0.60 to 1.29)
family Actinomycetaceae	OSA	Weighted median	4	-0.023391	0.0651542	0.719588	0.98 (0.86 to 1.11)
family Actinomycetaceae	OSA	Inverse variance weighted	4	0.0292761	0.0875954	0.738214	1.03 (0.87 to 1.22)
family Actinomycetaceae	OSA	Simple mode	4	0.00843853	0.107847	0.94256	1.01 (0.82 to 1.25)
family Actinomycetaceae	OSA	Weighted mode	4	-0.0501105	0.0656811	0.501008	0.95 (0.84 to 1.08)
family Alcaligenaceae	OSA	MR Egger	11	-0.0377222	0.227958	0.872225	0.96 (0.62 to 1.51)
family Alcaligenaceae	OSA	Weighted median	11	-0.0695426	0.06457	0.281475	0.93 (0.82 to 1.06)
family Alcaligenaceae	OSA	Inverse variance weighted	11	-0.0503228	0.049703	0.311314	0.95 (0.86 to 1.05)
family Alcaligenaceae	OSA	Simple mode	11	-0.0691108	0.0960662	0.488361	0.93 (0.77 to 1.13)
family Alcaligenaceae	OSA	Weighted mode	11	-0.0705013	0.101112	0.501527	0.93 (0.76 to 1.14)
family Bacteroidaceae	OSA	MR Egger	8	0.097767	0.306942	0.760887	1.10 (0.60 to 2.01)
family Bacteroidaceae	OSA	Weighted median	8	0.00301079	0.0798278	0.969914	1.00 (0.86 to 1.17)
family Bacteroidaceae	OSA	Inverse variance weighted	8	0.0274762	0.0557644	0.622211	1.03 (0.92 to 1.15)
family Bacteroidaceae	OSA	Simple mode	8	0.145033	0.127864	0.294023	1.16 (0.90 to 1.49)
family Bacteroidaceae	OSA	Weighted mode	8	-0.0202653	0.133898	0.88397	0.98 (0.75 to 1.27)
family Bacteroidales S24 7group	OSA	MR Egger	7	0.0373166	0.155168	0.819498	1.04 (0.77 to 1.41)
family Bacteroidales S24 7group	OSA	Weighted median	7	0.0317265	0.0497759	0.523872	1.03 (0.94 to 1.14)
family Bacteroidales S24 7group	OSA	Inverse variance weighted	7	0.0347884	0.0389982	0.372364	1.04 (0.96 to 1.12)
family Bacteroidales S24 7group	OSA	Simple mode	7	0.0400825	0.073386	0.604636	1.04 (0.90 to 1.20)
family Bacteroidales S24 7group	OSA	Weighted mode	7	0.0325282	0.0714604	0.664978	1.03 (0.90 to 1.19)
family Bifidobacteriaceae	OSA	MR Egger	10	0.118667	0.210974	0.589203	1.13 (0.74 to 1.70)
family Bifidobacteriaceae	OSA	Weighted median	10	-0.0483129	0.0644564	0.45353	0.95 (0.84 to 1.08)
family Bifidobacteriaceae	OSA	Inverse variance weighted	10	-0.0103094	0.0480353	0.830062	0.99 (0.90 to 1.09)
family Bifidobacteriaceae	OSA	Simple mode	10	-0.0927092	0.104642	0.39869	0.91 (0.74 to 1.12)
family Bifidobacteriaceae	OSA	Weighted mode	10	-0.0886021	0.105304	0.421919	0.92 (0.74 to 1.13)
family Clostridiaceae1	OSA	MR Egger	10	0.0960568	0.133443	0.492119	1.10 (0.85 to 1.43)
family Clostridiaceae1	OSA	Weighted median	10	0.0669962	0.061258	0.274098	1.07 (0.95 to 1.21)
family Clostridiaceae1	OSA	Inverse variance weighted	10	0.0317897	0.0454334	0.484115	1.03 (0.94 to 1.13)
family Clostridiaceae1	OSA	Simple mode	10	0.0828379	0.0970374	0.415431	1.09 (0.90 to 1.31)
family Clostridiaceae1	OSA	Weighted mode	10	0.0729447	0.0856532	0.416504	1.08 (0.91 to 1.27)
family Clostridiales vadin BB60 group	OSA	MR Egger	15	-0.0835678	0.0878489	0.358821	0.92 (0.77 to 1.09)
family Clostridiales vadin BB60 group	OSA	Weighted median	15	0.0370892	0.0450908	0.410766	1.04 (0.95 to 1.13)
family Clostridiales vadin BB60 group	OSA	Inverse variance weighted	15	0.0202123	0.032809	0.537854	1.02 (0.96 to 1.09)
family Clostridiales vadin BB60 group	OSA	Simple mode	15	0.0407823	0.0748078	0.594221	1.04 (0.90 to 1.21)
family Clostridiales vadin BB60 group	OSA	Weighted mode	15	0.0435206	0.0681293	0.533268	1.04 (0.91 to 1.19)
family Coriobacteriaceae	OSA	MR Egger	14	0.321188	0.218099	0.166579	1.38 (0.90 to 2.11)
family Coriobacteriaceae	OSA	Weighted median	14	-0.0744312	0.0637339	0.24287	0.93 (0.82 to 1.05)
family Coriobacteriaceae	OSA	Inverse variance weighted	14	-0.0330643	0.0569084	0.561234	0.97 (0.87 to 1.08)
family Coriobacteriaceae	OSA	Simple mode	14	-0.0771525	0.103746	0.470306	0.93 (0.76 to 1.13)
family Coriobacteriaceae	OSA	Weighted mode	14	-0.069016	0.0928074	0.470317	0.93 (0.78 to 1.12)
family Defluviitaleaceae	OSA	MR Egger	11	0.140837	0.120041	0.270815	1.15 (0.91 to 1.46)
family Defluviitaleaceae	OSA	Weighted median	11	-0.00130571	0.0470132	0.977843	1.00 (0.91 to 1.10)
family Defluviitaleaceae	OSA	Inverse variance weighted	11	-0.0221713	0.035176	0.528501	0.98 (0.91 to 1.05)
family Defluviitaleaceae	OSA	Simple mode	11	0.00581925	0.0755173	0.940097	1.01 (0.87 to 1.17)
family Defluviitaleaceae	OSA	Weighted mode	11	0.0141663	0.0745721	0.853135	1.01 (0.88 to 1.17)
family Desulfovibrionaceae	OSA	MR Egger	9	-0.278318	0.251644	0.305283	0.76 (0.46 to 1.24)
family Desulfovibrionaceae	OSA	Weighted median	9	0.0476272	0.0723832	0.510547	1.05 (0.91 to 1.21)
family Desulfovibrionaceae	OSA	Inverse variance weighted	9	-0.0250504	0.0614933	0.683738	0.98 (0.86 to 1.10)
family Desulfovibrionaceae	OSA	Simple mode	9	0.055741	0.102949	0.602949	1.06 (0.86 to 1.29)
family Desulfovibrionaceae	OSA	Weighted mode	9	0.0518366	0.101599	0.623681	1.05 (0.86 to 1.29)
family Enterobacteriaceae	OSA	MR Egger	7	-0.398951	0.354328	0.311314	0.67 (0.34 to 1.34)
family Enterobacteriaceae	OSA	Weighted median	7	-0.060103	0.0775278	0.438195	0.94 (0.81 to 1.10)
family Enterobacteriaceae	OSA	Inverse variance weighted	7	-0.0548907	0.059089	0.352915	0.95 (0.84 to 1.06)
family Enterobacteriaceae	OSA	Simple mode	7	-0.104874	0.131606	0.455888	0.90 (0.70 to 1.17)
family Enterobacteriaceae	OSA	Weighted mode	7	-0.082443	0.116177	0.50456	0.92 (0.73 to 1.16)
family Erysipelotrichaceae	OSA	MR Egger	13	0.218075	0.265068	0.428147	1.24 (0.74 to 2.09)
family Erysipelotrichaceae	OSA	Weighted median	13	0.0751024	0.0628772	0.23231	1.08 (0.95 to 1.22)
family Erysipelotrichaceae	OSA	Inverse variance weighted	13	0.0845241	0.0593421	0.154344	1.09 (0.97 to 1.22)
family Erysipelotrichaceae	OSA	Simple mode	13	0.0989945	0.100945	0.346108	1.10 (0.91 to 1.35)
family Erysipelotrichaceae	OSA	Weighted mode	13	0.0963812	0.0959814	0.335118	1.10 (0.91 to 1.33)
family Family XI	OSA	MR Egger	8	0.170954	0.160321	0.327294	1.19 (0.87 to 1.62)
family Family XI	OSA	Weighted median	8	0.00709303	0.0326275	0.827901	1.01 (0.94 to 1.07)
family Family XI	OSA	Inverse variance weighted	8	0.0273666	0.0248566	0.270906	1.03 (0.98 to 1.08)
family Family XI	OSA	Simple mode	8	-0.0297282	0.0614815	0.643477	0.97 (0.86 to 1.10)
family Family XI	OSA	Weighted mode	8	-0.0305278	0.0596036	0.624284	0.97 (0.86 to 1.09)
family Family XIII	OSA	MR Egger	7	-0.00397576	0.273098	0.988948	1.00 (0.58 to 1.70)
family Family XIII	OSA	Weighted median	7	0.0319837	0.0889791	0.719257	1.03 (0.87 to 1.23)
family Family XIII	OSA	Inverse variance weighted	7	0.033327	0.066932	0.618538	1.03 (0.91 to 1.18)
family Family XIII	OSA	Simple mode	7	0.0642839	0.138492	0.658888	1.07 (0.81 to 1.40)
family Family XIII	OSA	Weighted mode	7	0.0597987	0.137851	0.679602	1.06 (0.81 to 1.39)
family Lachnospiraceae	OSA	MR Egger	16	-0.157429	0.151026	0.314893	0.85 (0.64 to 1.15)
family Lachnospiraceae	OSA	Weighted median	16	-0.0108812	0.0605504	0.857385	0.99 (0.88 to 1.11)
family Lachnospiraceae	OSA	Inverse variance weighted	16	-0.00966468	0.0434027	0.823789	0.99 (0.91 to 1.08)
family Lachnospiraceae	OSA	Simple mode	16	0.0499814	0.116322	0.673536	1.05 (0.84 to 1.32)
family Lachnospiraceae	OSA	Weighted mode	16	0.0499814	0.116473	0.673932	1.05 (0.84 to 1.32)
family Lactobacillaceae	OSA	MR Egger	7	0.00619498	0.0916778	0.948744	1.01 (0.84 to 1.20)
family Lactobacillaceae	OSA	Weighted median	7	0.0385499	0.0451954	0.393681	1.04 (0.95 to 1.14)
family Lactobacillaceae	OSA	Inverse variance weighted	7	0.0136111	0.0346495	0.694451	1.01 (0.95 to 1.08)
family Lactobacillaceae	OSA	Simple mode	7	0.035354	0.0585642	0.568162	1.04 (0.92 to 1.16)
family Lactobacillaceae	OSA	Weighted mode	7	0.0379108	0.0532432	0.503179	1.04 (0.94 to 1.15)
family Methanobacteriaceae	OSA	MR Egger	9	-0.0478259	0.106002	0.665506	0.95 (0.77 to 1.17)
family Methanobacteriaceae	OSA	Weighted median	9	-0.0244104	0.033571	0.467148	0.98 (0.91 to 1.04)
family Methanobacteriaceae	OSA	Inverse variance weighted	9	-0.0181741	0.0263877	0.490991	0.98 (0.93 to 1.03)
family Methanobacteriaceae	OSA	Simple mode	9	-0.0264651	0.0406336	0.533105	0.97 (0.90 to 1.05)
family Methanobacteriaceae	OSA	Weighted mode	9	-0.0242189	0.0451912	0.606589	0.98 (0.89 to 1.07)
family Oxalobacteraceae	OSA	MR Egger	14	-0.0594393	0.0891112	0.517378	0.94 (0.79 to 1.12)
family Oxalobacteraceae	OSA	Weighted median	14	-0.0117933	0.0315964	0.708964	0.99 (0.93 to 1.05)
family Oxalobacteraceae	OSA	Inverse variance weighted	14	-0.00280631	0.0230568	0.903127	1.00 (0.95 to 1.04)
family Oxalobacteraceae	OSA	Simple mode	14	-0.0161922	0.0579539	0.784335	0.98 (0.88 to 1.10)
family Oxalobacteraceae	OSA	Weighted mode	14	-0.0215392	0.0590368	0.721095	0.98 (0.87 to 1.10)
family Pasteurellaceae	OSA	MR Egger	13	-0.00183103	0.0773495	0.981538	1.00 (0.86 to 1.16)
family Pasteurellaceae	OSA	Weighted median	13	-0.0110912	0.0393338	0.777962	0.99 (0.92 to 1.07)
family Pasteurellaceae	OSA	Inverse variance weighted	13	-0.033972	0.0349175	0.330592	0.97 (0.90 to 1.04)
family Pasteurellaceae	OSA	Simple mode	13	-0.0526814	0.06048	0.400815	0.95 (0.84 to 1.07)
family Pasteurellaceae	OSA	Weighted mode	13	-0.0003297	0.0576489	0.995531	1.00 (0.89 to 1.12)
family Peptococcaceae	OSA	MR Egger	9	0.0323269	0.10951	0.776407	1.03 (0.83 to 1.28)
family Peptococcaceae	OSA	Weighted median	9	-0.0264045	0.0520011	0.611616	0.97 (0.88 to 1.08)
family Peptococcaceae	OSA	Inverse variance weighted	9	-0.00405645	0.0395611	0.918331	1.00 (0.92 to 1.08)
family Peptococcaceae	OSA	Simple mode	9	-0.0476756	0.0797355	0.566429	0.95 (0.82 to 1.11)
family Peptococcaceae	OSA	Weighted mode	9	-0.040886	0.0776807	0.612931	0.96 (0.82 to 1.12)
family Peptostreptococcaceae	OSA	MR Egger	12	0.142251	0.115912	0.247842	1.15 (0.92 to 1.45)
family Peptostreptococcaceae	OSA	Weighted median	12	0.147391	0.0598925	0.013858	1.16 (1.03 to 1.30)
family Peptostreptococcaceae	OSA	Inverse variance weighted	12	0.128432	0.0492626	0.00913176	1.14 (1.03 to 1.25)
family Peptostreptococcaceae	OSA	Simple mode	12	0.23495	0.113327	0.0624273	1.26 (1.01 to 1.58)
family Peptostreptococcaceae	OSA	Weighted mode	12	0.123315	0.0847439	0.173565	1.13 (0.96 to 1.34)
family Porphyromonadaceae	OSA	MR Egger	9	0.593102	0.263661	0.059243	1.81 (1.08 to 3.03)
family Porphyromonadaceae	OSA	Weighted median	9	-0.0442686	0.0797417	0.578792	0.96 (0.82 to 1.12)
family Porphyromonadaceae	OSA	Inverse variance weighted	9	0.0387124	0.0717049	0.589277	1.04 (0.90 to 1.20)
family Porphyromonadaceae	OSA	Simple mode	9	-0.0297524	0.121498	0.812714	0.97 (0.76 to 1.23)
family Porphyromonadaceae	OSA	Weighted mode	9	-0.035102	0.121636	0.780238	0.97 (0.76 to 1.23)
family Prevotellaceae	OSA	MR Egger	16	-0.10684	0.17457	0.550336	0.90 (0.64 to 1.27)
family Prevotellaceae	OSA	Weighted median	16	0.0180586	0.0567442	0.750299	1.02 (0.91 to 1.14)
family Prevotellaceae	OSA	Inverse variance weighted	16	0.0635894	0.0481766	0.186861	1.07 (0.97 to 1.17)
family Prevotellaceae	OSA	Simple mode	16	-0.00397337	0.0959413	0.967512	1.00 (0.83 to 1.20)
family Prevotellaceae	OSA	Weighted mode	16	0.00865462	0.10321	0.934281	1.01 (0.82 to 1.23)
family Rhodospirillaceae	OSA	MR Egger	14	-0.0421576	0.122015	0.73569	0.96 (0.75 to 1.22)
family Rhodospirillaceae	OSA	Weighted median	14	-0.0315667	0.0407033	0.438026	0.97 (0.89 to 1.05)
family Rhodospirillaceae	OSA	Inverse variance weighted	14	-0.0393908	0.0298573	0.187068	0.96 (0.91 to 1.02)
family Rhodospirillaceae	OSA	Simple mode	14	-0.0202378	0.0696891	0.77609	0.98 (0.85 to 1.12)
family Rhodospirillaceae	OSA	Weighted mode	14	-0.0291428	0.0606584	0.638898	0.97 (0.86 to 1.09)
family Rikenellaceae	OSA	MR Egger	16	0.189923	0.140378	0.19752	1.21 (0.92 to 1.59)
family Rikenellaceae	OSA	Weighted median	16	0.0418481	0.0561078	0.455757	1.04 (0.93 to 1.16)
family Rikenellaceae	OSA	Inverse variance weighted	16	0.0649192	0.0456081	0.154616	1.07 (0.98 to 1.17)
family Rikenellaceae	OSA	Simple mode	16	-0.0273988	0.104222	0.796213	0.97 (0.79 to 1.19)
family Rikenellaceae	OSA	Weighted mode	16	-0.0220858	0.0962761	0.821656	0.98 (0.81 to 1.18)
family Ruminococcaceae	OSA	MR Egger	10	-0.10044	0.101465	0.351216	0.90 (0.74 to 1.10)
family Ruminococcaceae	OSA	Weighted median	10	-0.152404	0.0642824	0.0177472	0.86 (0.76 to 0.97)
family Ruminococcaceae	OSA	Inverse variance weighted	10	-0.0996474	0.0458444	0.029735	0.91 (0.83 to 0.99)
family Ruminococcaceae	OSA	Simple mode	10	-0.181055	0.106298	0.122718	0.83 (0.68 to 1.03)
family Ruminococcaceae	OSA	Weighted mode	10	-0.175806	0.0876112	0.0757347	0.84 (0.71 to 1.00)
family Streptococcaceae	OSA	MR Egger	11	-0.179109	0.319964	0.58929	0.84 (0.45 to 1.57)
family Streptococcaceae	OSA	Weighted median	11	0.00262464	0.0812708	0.974237	1.00 (0.85 to 1.18)
family Streptococcaceae	OSA	Inverse variance weighted	11	0.0302272	0.0754692	0.688771	1.03 (0.89 to 1.20)
family Streptococcaceae	OSA	Simple mode	11	-0.208658	0.172076	0.253155	0.81 (0.58 to 1.14)
family Streptococcaceae	OSA	Weighted mode	11	-0.0885552	0.131593	0.51623	0.92 (0.71 to 1.18)
family Veillonellaceae	OSA	MR Egger	18	0.0239446	0.0665798	0.723821	1.02 (0.90 to 1.17)
family Veillonellaceae	OSA	Weighted median	18	-0.0235742	0.0493976	0.633196	0.98 (0.89 to 1.08)
family Veillonellaceae	OSA	Inverse variance weighted	18	-0.0433051	0.0335236	0.196434	0.96 (0.90 to 1.02)
family Veillonellaceae	OSA	Simple mode	18	-0.129102	0.0947499	0.190801	0.88 (0.73 to 1.06)
family Veillonellaceae	OSA	Weighted mode	18	0.0181368	0.0690715	0.79603	1.02 (0.89 to 1.17)
family Verrucomicrobiaceae	OSA	MR Egger	11	0.281669	0.143525	0.0813164	1.33 (1.00 to 1.76)
family Verrucomicrobiaceae	OSA	Weighted median	11	-0.0436789	0.0583533	0.454144	0.96 (0.85 to 1.07)
family Verrucomicrobiaceae	OSA	Inverse variance weighted	11	-0.00779503	0.0491305	0.873937	0.99 (0.90 to 1.09)
family Verrucomicrobiaceae	OSA	Simple mode	11	-0.11249	0.0974123	0.275027	0.89 (0.74 to 1.08)
family Verrucomicrobiaceae	OSA	Weighted mode	11	-0.0985405	0.0946268	0.322231	0.91 (0.75 to 1.09)
family Victivallaceae	OSA	MR Egger	11	-0.158697	0.139165	0.283577	0.85 (0.65 to 1.12)
family Victivallaceae	OSA	Weighted median	11	-0.0199549	0.0327273	0.542039	0.98 (0.92 to 1.05)
family Victivallaceae	OSA	Inverse variance weighted	11	-0.0308394	0.0297978	0.30069	0.97 (0.91 to 1.03)
family Victivallaceae	OSA	Simple mode	11	-0.0116937	0.0582763	0.844987	0.99 (0.88 to 1.11)
family Victivallaceae	OSA	Weighted mode	11	-0.0107006	0.0518538	0.84065	0.99 (0.89 to 1.10)
genus Actinomyces	OSA	MR Egger	6	-0.0469847	0.190433	0.817266	0.95 (0.66 to 1.39)
genus Actinomyces	OSA	Weighted median	6	0.126007	0.0639782	0.0488919	1.13 (1.00 to 1.29)
genus Actinomyces	OSA	Inverse variance weighted	6	0.123017	0.0589394	0.0368719	1.13 (1.01 to 1.27)
genus Actinomyces	OSA	Simple mode	6	0.136424	0.10038	0.23221	1.15 (0.94 to 1.40)
genus Actinomyces	OSA	Weighted mode	6	0.133345	0.10897	0.275586	1.14 (0.92 to 1.41)
genus Adlercreutzia	OSA	MR Egger	8	-0.0644821	0.21679	0.77616	0.94 (0.61 to 1.43)
genus Adlercreutzia	OSA	Weighted median	8	0.0109577	0.0590883	0.852879	1.01 (0.90 to 1.14)
genus Adlercreutzia	OSA	Inverse variance weighted	8	-0.0311839	0.0449647	0.487984	0.97 (0.89 to 1.06)
genus Adlercreutzia	OSA	Simple mode	8	0.0484107	0.103364	0.653767	1.05 (0.86 to 1.29)
genus Adlercreutzia	OSA	Weighted mode	8	0.0515232	0.0918534	0.592339	1.05 (0.88 to 1.26)
genus Akkermansia	OSA	MR Egger	11	0.283656	0.142957	0.0785262	1.33 (1.00 to 1.76)
genus Akkermansia	OSA	Weighted median	11	-0.0426831	0.0569723	0.453743	0.96 (0.86 to 1.07)
genus Akkermansia	OSA	Inverse variance weighted	11	-0.00759558	0.0491153	0.877099	0.99 (0.90 to 1.09)
genus Akkermansia	OSA	Simple mode	11	-0.111514	0.0898914	0.243091	0.89 (0.75 to 1.07)
genus Akkermansia	OSA	Weighted mode	11	-0.0975537	0.0978879	0.342469	0.91 (0.75 to 1.10)
genus Alistipes	OSA	MR Egger	12	-0.276235	0.261138	0.315025	0.76 (0.45 to 1.27)
genus Alistipes	OSA	Weighted median	12	-0.0433044	0.0709732	0.541761	0.96 (0.83 to 1.10)
genus Alistipes	OSA	Inverse variance weighted	12	-0.0112678	0.0550553	0.837836	0.99 (0.89 to 1.10)
genus Alistipes	OSA	Simple mode	12	-0.092093	0.126173	0.480708	0.91 (0.71 to 1.17)
genus Alistipes	OSA	Weighted mode	12	-0.0816944	0.124135	0.524002	0.92 (0.72 to 1.18)
genus Allisonella	OSA	MR Egger	8	-0.057197	0.164686	0.740218	0.94 (0.68 to 1.30)
genus Allisonella	OSA	Weighted median	8	0.0374081	0.031793	0.239348	1.04 (0.98 to 1.10)
genus Allisonella	OSA	Inverse variance weighted	8	0.0623448	0.0243289	0.0103898	1.06 (1.01 to 1.12)
genus Allisonella	OSA	Simple mode	8	0.0398221	0.0469934	0.424796	1.04 (0.95 to 1.14)
genus Allisonella	OSA	Weighted mode	8	0.0379691	0.0444041	0.420806	1.04 (0.95 to 1.13)
genus Alloprevotella	OSA	MR Egger	5	0.317448	0.278944	0.337765	1.37 (0.80 to 2.37)
genus Alloprevotella	OSA	Weighted median	5	-0.022248	0.0416298	0.593048	0.98 (0.90 to 1.06)
genus Alloprevotella	OSA	Inverse variance weighted	5	-0.0385123	0.0346435	0.266278	0.96 (0.90 to 1.03)
genus Alloprevotella	OSA	Simple mode	5	-0.00890642	0.0534678	0.875785	0.99 (0.89 to 1.10)
genus Alloprevotella	OSA	Weighted mode	5	-0.00650027	0.0565514	0.914028	0.99 (0.89 to 1.11)
genus Anaerofilum	OSA	MR Egger	10	0.0035379	0.152799	0.982095	1.00 (0.74 to 1.35)
genus Anaerofilum	OSA	Weighted median	10	0.0114043	0.0389581	0.769727	1.01 (0.94 to 1.09)
genus Anaerofilum	OSA	Inverse variance weighted	10	0.0265793	0.0281049	0.344293	1.03 (0.97 to 1.09)
genus Anaerofilum	OSA	Simple mode	10	0.00878104	0.064095	0.894046	1.01 (0.89 to 1.14)
genus Anaerofilum	OSA	Weighted mode	10	0.00878104	0.0655473	0.896378	1.01 (0.89 to 1.15)
genus Anaerostipes	OSA	MR Egger	13	-0.00653734	0.249921	0.9796	0.99 (0.61 to 1.62)
genus Anaerostipes	OSA	Weighted median	13	0.0871058	0.0668178	0.19236	1.09 (0.96 to 1.24)
genus Anaerostipes	OSA	Inverse variance weighted	13	-0.000961238	0.0660408	0.988387	1.00 (0.88 to 1.14)
genus Anaerostipes	OSA	Simple mode	13	0.149818	0.0983434	0.153566	1.16 (0.96 to 1.41)
genus Anaerostipes	OSA	Weighted mode	13	0.144678	0.0998231	0.172868	1.16 (0.95 to 1.41)
genus Anaerotruncus	OSA	MR Egger	13	-0.304313	0.128824	0.0376651	0.74 (0.57 to 0.95)
genus Anaerotruncus	OSA	Weighted median	13	-0.115452	0.0651503	0.0763802	0.89 (0.78 to 1.01)
genus Anaerotruncus	OSA	Inverse variance weighted	13	-0.105221	0.0473924	0.0264046	0.90 (0.82 to 0.99)
genus Anaerotruncus	OSA	Simple mode	13	-0.0880819	0.105884	0.42173	0.92 (0.74 to 1.13)
genus Anaerotruncus	OSA	Weighted mode	13	-0.096605	0.100501	0.355404	0.91 (0.75 to 1.11)
genus Bacteroides	OSA	MR Egger	8	0.097767	0.306942	0.760887	1.10 (0.60 to 2.01)
genus Bacteroides	OSA	Weighted median	8	0.00301079	0.0769767	0.9688	1.00 (0.86 to 1.17)
genus Bacteroides	OSA	Inverse variance weighted	8	0.0274762	0.0557644	0.622211	1.03 (0.92 to 1.15)
genus Bacteroides	OSA	Simple mode	8	0.145033	0.12914	0.298443	1.16 (0.90 to 1.49)
genus Bacteroides	OSA	Weighted mode	8	-0.0202653	0.126494	0.877243	0.98 (0.76 to 1.26)
genus Barnesiella	OSA	MR Egger	12	0.207308	0.176327	0.266945	1.23 (0.87 to 1.74)
genus Barnesiella	OSA	Weighted median	12	0.00876706	0.0580651	0.879986	1.01 (0.90 to 1.13)
genus Barnesiella	OSA	Inverse variance weighted	12	-0.000367364	0.043046	0.993191	1.00 (0.92 to 1.09)
genus Barnesiella	OSA	Simple mode	12	-0.123831	0.104952	0.262936	0.88 (0.72 to 1.09)
genus Barnesiella	OSA	Weighted mode	12	0.0649317	0.101656	0.536067	1.07 (0.87 to 1.30)
genus Bifidobacterium	OSA	MR Egger	11	0.161701	0.107103	0.165383	1.18 (0.95 to 1.45)
genus Bifidobacterium	OSA	Weighted median	11	-0.0368357	0.0579967	0.52534	0.96 (0.86 to 1.08)
genus Bifidobacterium	OSA	Inverse variance weighted	11	-0.00902196	0.0476809	0.849924	0.99 (0.90 to 1.09)
genus Bifidobacterium	OSA	Simple mode	11	-0.0988576	0.0988829	0.341011	0.91 (0.75 to 1.10)
genus Bifidobacterium	OSA	Weighted mode	11	-0.0971046	0.0772784	0.237474	0.91 (0.78 to 1.06)
genus Bilophila	OSA	MR Egger	13	-0.527752	0.242202	0.0519584	0.59 (0.37 to 0.95)
genus Bilophila	OSA	Weighted median	13	0.0779505	0.0617943	0.207147	1.08 (0.96 to 1.22)
genus Bilophila	OSA	Inverse variance weighted	13	0.0299088	0.05753	0.603146	1.03 (0.92 to 1.15)
genus Bilophila	OSA	Simple mode	13	0.142251	0.096303	0.1654	1.15 (0.95 to 1.39)
genus Bilophila	OSA	Weighted mode	13	0.149284	0.0955182	0.144053	1.16 (0.96 to 1.40)
genus Butyricicoccus	OSA	MR Egger	8	0.0267135	0.0989037	0.796136	1.03 (0.85 to 1.25)
genus Butyricicoccus	OSA	Weighted median	8	0.0364579	0.0646342	0.572709	1.04 (0.91 to 1.18)
genus Butyricicoccus	OSA	Inverse variance weighted	8	0.0308648	0.0504311	0.540525	1.03 (0.93 to 1.14)
genus Butyricicoccus	OSA	Simple mode	8	0.0711288	0.0901818	0.456149	1.07 (0.90 to 1.28)
genus Butyricicoccus	OSA	Weighted mode	8	0.0466961	0.0809359	0.582043	1.05 (0.89 to 1.23)
genus Butyricimonas	OSA	MR Egger	13	0.06868	0.135322	0.621804	1.07 (0.82 to 1.40)
genus Butyricimonas	OSA	Weighted median	13	0.0679916	0.0510444	0.182857	1.07 (0.97 to 1.18)
genus Butyricimonas	OSA	Inverse variance weighted	13	0.0844279	0.0380997	0.0266933	1.09 (1.01 to 1.17)
genus Butyricimonas	OSA	Simple mode	13	0.0580343	0.0897309	0.529964	1.06 (0.89 to 1.26)
genus Butyricimonas	OSA	Weighted mode	13	0.0594181	0.0854637	0.500144	1.06 (0.90 to 1.25)
genus Butyrivibrio	OSA	MR Egger	15	-0.116022	0.114488	0.329363	0.89 (0.71 to 1.11)
genus Butyrivibrio	OSA	Weighted median	15	-0.0318874	0.0271946	0.240971	0.97 (0.92 to 1.02)
genus Butyrivibrio	OSA	Inverse variance weighted	15	-0.0153068	0.0264309	0.562503	0.98 (0.94 to 1.04)
genus Butyrivibrio	OSA	Simple mode	15	-0.0727272	0.0485512	0.156352	0.93 (0.85 to 1.02)
genus Butyrivibrio	OSA	Weighted mode	15	-0.0637135	0.040386	0.136976	0.94 (0.87 to 1.02)
genus Candidatus Soleaferrea	OSA	MR Egger	9	-0.33648	0.330584	0.342639	0.71 (0.37 to 1.37)
genus Candidatus Soleaferrea	OSA	Weighted median	9	0.0142283	0.0405957	0.725973	1.01 (0.94 to 1.10)
genus Candidatus Soleaferrea	OSA	Inverse variance weighted	9	0.0100471	0.0324183	0.75662	1.01 (0.95 to 1.08)
genus Candidatus Soleaferrea	OSA	Simple mode	9	0.00897585	0.0563565	0.877404	1.01 (0.90 to 1.13)
genus Candidatus Soleaferrea	OSA	Weighted mode	9	0.0109344	0.0586706	0.856795	1.01 (0.90 to 1.13)
genus Catenibacterium	OSA	MR Egger	4	-0.163522	0.458911	0.755675	0.85 (0.35 to 2.09)
genus Catenibacterium	OSA	Weighted median	4	-0.0110795	0.0428329	0.795891	0.99 (0.91 to 1.08)
genus Catenibacterium	OSA	Inverse variance weighted	4	-0.0183121	0.0366575	0.617395	0.98 (0.91 to 1.05)
genus Catenibacterium	OSA	Simple mode	4	0.014035	0.0634826	0.83922	1.01 (0.90 to 1.15)
genus Catenibacterium	OSA	Weighted mode	4	0.0145966	0.0612897	0.827099	1.01 (0.90 to 1.14)
genus Christensenellaceae R 7group	OSA	MR Egger	8	-0.0240987	0.208854	0.911904	0.98 (0.65 to 1.47)
genus Christensenellaceae R 7group	OSA	Weighted median	8	-0.0790663	0.0722352	0.273706	0.92 (0.80 to 1.06)
genus Christensenellaceae R 7group	OSA	Inverse variance weighted	8	-0.0475943	0.0594299	0.42322	0.95 (0.85 to 1.07)
genus Christensenellaceae R 7group	OSA	Simple mode	8	-0.0975077	0.11294	0.416537	0.91 (0.73 to 1.13)
genus Christensenellaceae R 7group	OSA	Weighted mode	8	-0.0975077	0.10555	0.386323	0.91 (0.74 to 1.12)
genus Clostridium innocuum group	OSA	MR Egger	8	0.140944	0.183174	0.47082	1.15 (0.80 to 1.65)
genus Clostridium innocuum group	OSA	Weighted median	8	0.0762605	0.0378559	0.0439577	1.08 (1.00 to 1.16)
genus Clostridium innocuum group	OSA	Inverse variance weighted	8	0.0497138	0.0344882	0.149451	1.05 (0.98 to 1.12)
genus Clostridium innocuum group	OSA	Simple mode	8	0.108397	0.0563429	0.095781	1.11 (1.00 to 1.24)
genus Clostridium innocuum group	OSA	Weighted mode	8	0.0985378	0.0536566	0.10891	1.10 (0.99 to 1.23)
genus Clostridium sensustricto1	OSA	MR Egger	6	0.112797	0.133665	0.446247	1.12 (0.86 to 1.45)
genus Clostridium sensustricto1	OSA	Weighted median	6	0.0768427	0.0599464	0.199893	1.08 (0.96 to 1.21)
genus Clostridium sensustricto1	OSA	Inverse variance weighted	6	0.0841225	0.0492437	0.0875831	1.09 (0.99 to 1.20)
genus Clostridium sensustricto1	OSA	Simple mode	6	0.0730758	0.0811768	0.409272	1.08 (0.92 to 1.26)
genus Clostridium sensustricto1	OSA	Weighted mode	6	0.0798256	0.082602	0.378234	1.08 (0.92 to 1.27)
genus Collinsella	OSA	MR Egger	9	-0.0608739	0.234425	0.802587	0.94 (0.59 to 1.49)
genus Collinsella	OSA	Weighted median	9	-0.0690203	0.0769724	0.369885	0.93 (0.80 to 1.09)
genus Collinsella	OSA	Inverse variance weighted	9	-0.093229	0.0588111	0.112915	0.91 (0.81 to 1.02)
genus Collinsella	OSA	Simple mode	9	-0.013417	0.123983	0.916489	0.99 (0.77 to 1.26)
genus Collinsella	OSA	Weighted mode	9	-0.0285524	0.12525	0.825393	0.97 (0.76 to 1.24)
genus Coprobacter	OSA	MR Egger	11	0.0305973	0.124639	0.811586	1.03 (0.81 to 1.32)
genus Coprobacter	OSA	Weighted median	11	0.0729379	0.0423056	0.0846947	1.08 (0.99 to 1.17)
genus Coprobacter	OSA	Inverse variance weighted	11	0.0355451	0.0309287	0.250449	1.04 (0.98 to 1.10)
genus Coprobacter	OSA	Simple mode	11	0.0995431	0.0722752	0.19847	1.10 (0.96 to 1.27)
genus Coprobacter	OSA	Weighted mode	11	0.0983839	0.0726181	0.205293	1.10 (0.96 to 1.27)
genus Coprococcus1	OSA	MR Egger	11	-0.0383311	0.122169	0.760858	0.96 (0.76 to 1.22)
genus Coprococcus1	OSA	Weighted median	11	0.0445633	0.0616677	0.469904	1.05 (0.93 to 1.18)
genus Coprococcus1	OSA	Inverse variance weighted	11	0.0427325	0.0483563	0.376857	1.04 (0.95 to 1.15)
genus Coprococcus1	OSA	Simple mode	11	0.0269385	0.0927771	0.777475	1.03 (0.86 to 1.23)
genus Coprococcus1	OSA	Weighted mode	11	0.046406	0.0812885	0.580682	1.05 (0.89 to 1.23)
genus Coprococcus2	OSA	MR Egger	8	-0.14155	0.538128	0.801318	0.87 (0.30 to 2.49)
genus Coprococcus2	OSA	Weighted median	8	-0.147788	0.066049	0.0252509	0.86 (0.76 to 0.98)
genus Coprococcus2	OSA	Inverse variance weighted	8	-0.0864084	0.0631982	0.171544	0.92 (0.81 to 1.04)
genus Coprococcus2	OSA	Simple mode	8	-0.182975	0.0956581	0.0973561	0.83 (0.69 to 1.00)
genus Coprococcus2	OSA	Weighted mode	8	-0.185015	0.101439	0.110931	0.83 (0.68 to 1.01)
genus Coprococcus3	OSA	MR Egger	8	0.140431	0.32196	0.677966	1.15 (0.61 to 2.16)
genus Coprococcus3	OSA	Weighted median	8	0.186517	0.0765983	0.0148915	1.21 (1.04 to 1.40)
genus Coprococcus3	OSA	Inverse variance weighted	8	0.142298	0.0580634	0.0142561	1.15 (1.03 to 1.29)
genus Coprococcus3	OSA	Simple mode	8	0.193899	0.124041	0.161985	1.21 (0.95 to 1.55)
genus Coprococcus3	OSA	Weighted mode	8	0.191517	0.129968	0.184088	1.21 (0.94 to 1.56)
genus Defluviitaleaceae UCG011	OSA	MR Egger	9	0.197974	0.141853	0.205497	1.22 (0.92 to 1.61)
genus Defluviitaleaceae UCG011	OSA	Weighted median	9	-0.0590489	0.0520523	0.256621	0.94 (0.85 to 1.04)
genus Defluviitaleaceae UCG011	OSA	Inverse variance weighted	9	-0.0360743	0.0393322	0.359054	0.96 (0.89 to 1.04)
genus Defluviitaleaceae UCG011	OSA	Simple mode	9	-0.0938649	0.0898384	0.326646	0.91 (0.76 to 1.09)
genus Defluviitaleaceae UCG011	OSA	Weighted mode	9	-0.0994357	0.0888872	0.295743	0.91 (0.76 to 1.08)
genus Desulfovibrio	OSA	MR Egger	9	-0.0700471	0.156033	0.667054	0.93 (0.69 to 1.27)
genus Desulfovibrio	OSA	Weighted median	9	-0.0129636	0.0552292	0.814424	0.99 (0.89 to 1.10)
genus Desulfovibrio	OSA	Inverse variance weighted	9	-0.0362107	0.0493167	0.462798	0.96 (0.88 to 1.06)
genus Desulfovibrio	OSA	Simple mode	9	0.0253418	0.0844435	0.771749	1.03 (0.87 to 1.21)
genus Desulfovibrio	OSA	Weighted mode	9	0.0167963	0.0724359	0.822454	1.02 (0.88 to 1.17)
genus Dialister	OSA	MR Egger	10	-0.124871	0.170269	0.484262	0.88 (0.63 to 1.23)
genus Dialister	OSA	Weighted median	10	-0.0911925	0.058871	0.121376	0.91 (0.81 to 1.02)
genus Dialister	OSA	Inverse variance weighted	10	-0.0802347	0.0430708	0.0624829	0.92 (0.85 to 1.00)
genus Dialister	OSA	Simple mode	10	-0.101665	0.0965514	0.319804	0.90 (0.75 to 1.09)
genus Dialister	OSA	Weighted mode	10	-0.0752436	0.0951778	0.449531	0.93 (0.77 to 1.12)
genus Dorea	OSA	MR Egger	10	0.109876	0.226167	0.640122	1.12 (0.72 to 1.74)
genus Dorea	OSA	Weighted median	10	0.0746746	0.0836752	0.372161	1.08 (0.91 to 1.27)
genus Dorea	OSA	Inverse variance weighted	10	0.0654002	0.0769087	0.395124	1.07 (0.92 to 1.24)
genus Dorea	OSA	Simple mode	10	0.264258	0.164145	0.141879	1.30 (0.94 to 1.80)
genus Dorea	OSA	Weighted mode	10	0.124696	0.133796	0.375671	1.13 (0.87 to 1.47)
genus Eggerthella	OSA	MR Egger	9	-0.0993687	0.135911	0.488444	0.91 (0.69 to 1.18)
genus Eggerthella	OSA	Weighted median	9	-0.0771757	0.0376452	0.0403567	0.93 (0.86 to 1.00)
genus Eggerthella	OSA	Inverse variance weighted	9	-0.0770784	0.0302008	0.0107046	0.93 (0.87 to 0.98)
genus Eggerthella	OSA	Simple mode	9	-0.0829673	0.0567253	0.181718	0.92 (0.82 to 1.03)
genus Eggerthella	OSA	Weighted mode	9	-0.0843079	0.0557131	0.168673	0.92 (0.82 to 1.03)
genus Eisenbergiella	OSA	MR Egger	11	0.19772	0.272368	0.486331	1.22 (0.71 to 2.08)
genus Eisenbergiella	OSA	Weighted median	11	0.00480054	0.0405525	0.905768	1.00 (0.93 to 1.09)
genus Eisenbergiella	OSA	Inverse variance weighted	11	0.0245549	0.0356974	0.491539	1.02 (0.96 to 1.10)
genus Eisenbergiella	OSA	Simple mode	11	0.00120641	0.0657494	0.985722	1.00 (0.88 to 1.14)
genus Eisenbergiella	OSA	Weighted mode	11	0.00489807	0.0609559	0.937541	1.00 (0.89 to 1.13)
genus Enterorhabdus	OSA	MR Egger	6	-0.0226677	0.118855	0.858035	0.98 (0.77 to 1.23)
genus Enterorhabdus	OSA	Weighted median	6	-0.0497419	0.057524	0.387195	0.95 (0.85 to 1.07)
genus Enterorhabdus	OSA	Inverse variance weighted	6	-0.0942566	0.0450396	0.0363718	0.91 (0.83 to 0.99)
genus Enterorhabdus	OSA	Simple mode	6	-0.0333836	0.085955	0.713718	0.97 (0.82 to 1.14)
genus Enterorhabdus	OSA	Weighted mode	6	-0.0333836	0.0673446	0.641114	0.97 (0.85 to 1.10)
genus Erysipelatoclostridium	OSA	MR Egger	15	-0.210526	0.14971	0.183108	0.81 (0.60 to 1.09)
genus Erysipelatoclostridium	OSA	Weighted median	15	-0.0510048	0.0453255	0.260462	0.95 (0.87 to 1.04)
genus Erysipelatoclostridium	OSA	Inverse variance weighted	15	-0.0074002	0.0395044	0.851405	0.99 (0.92 to 1.07)
genus Erysipelatoclostridium	OSA	Simple mode	15	-0.0825965	0.0820428	0.33114	0.92 (0.78 to 1.08)
genus Erysipelatoclostridium	OSA	Weighted mode	15	-0.0885529	0.0762386	0.26485	0.92 (0.79 to 1.06)
genus Escherichia Shigella	OSA	MR Egger	10	-0.263671	0.141994	0.100405	0.77 (0.58 to 1.01)
genus Escherichia Shigella	OSA	Weighted median	10	0.0226171	0.0599333	0.705898	1.02 (0.91 to 1.15)
genus Escherichia Shigella	OSA	Inverse variance weighted	10	0.0323729	0.0483477	0.503122	1.03 (0.94 to 1.14)
genus Escherichia Shigella	OSA	Simple mode	10	0.0187229	0.100391	0.856189	1.02 (0.84 to 1.24)
genus Escherichia Shigella	OSA	Weighted mode	10	0.0205235	0.0936315	0.831389	1.02 (0.85 to 1.23)
genus Eubacterium brachy group	OSA	MR Egger	10	0.0446881	0.10396	0.678642	1.05 (0.85 to 1.28)
genus Eubacterium brachy group	OSA	Weighted median	10	-0.0246443	0.0339332	0.46768	0.98 (0.91 to 1.04)
genus Eubacterium brachy group	OSA	Inverse variance weighted	10	-0.0142965	0.0255804	0.576241	0.99 (0.94 to 1.04)
genus Eubacterium brachy group	OSA	Simple mode	10	-0.0538422	0.0656153	0.433085	0.95 (0.83 to 1.08)
genus Eubacterium brachy group	OSA	Weighted mode	10	-0.0470204	0.0611264	0.461465	0.95 (0.85 to 1.08)
genus Eubacterium coprostanoligenes group	OSA	MR Egger	12	-0.353876	0.214691	0.130308	0.70 (0.46 to 1.07)
genus Eubacterium coprostanoligenes group	OSA	Weighted median	12	0.0459361	0.0684411	0.502108	1.05 (0.92 to 1.20)
genus Eubacterium coprostanoligenes group	OSA	Inverse variance weighted	12	-0.0345036	0.0595745	0.562477	0.97 (0.86 to 1.09)
genus Eubacterium coprostanoligenes group	OSA	Simple mode	12	0.0756171	0.130153	0.57296	1.08 (0.84 to 1.39)
genus Eubacterium coprostanoligenes group	OSA	Weighted mode	12	0.0674562	0.124043	0.597419	1.07 (0.84 to 1.36)
genus Eubacterium eligens group	OSA	MR Egger	6	-0.267232	0.227609	0.305493	0.77 (0.49 to 1.20)
genus Eubacterium eligens group	OSA	Weighted median	6	0.00445248	0.0779667	0.95446	1.00 (0.86 to 1.17)
genus Eubacterium eligens group	OSA	Inverse variance weighted	6	-0.00667345	0.0608339	0.912648	0.99 (0.88 to 1.12)
genus Eubacterium eligens group	OSA	Simple mode	6	-0.0219366	0.107267	0.846024	0.98 (0.79 to 1.21)
genus Eubacterium eligens group	OSA	Weighted mode	6	-0.00642439	0.106096	0.954061	0.99 (0.81 to 1.22)
genus Eubacterium fissicatena group	OSA	MR Egger	8	-0.0678233	0.226934	0.775122	0.93 (0.60 to 1.46)
genus Eubacterium fissicatena group	OSA	Weighted median	8	0.0102896	0.0415563	0.80444	1.01 (0.93 to 1.10)
genus Eubacterium fissicatena group	OSA	Inverse variance weighted	8	-0.0117124	0.0387354	0.76237	0.99 (0.92 to 1.07)
genus Eubacterium fissicatena group	OSA	Simple mode	8	0.0481597	0.071364	0.521432	1.05 (0.91 to 1.21)
genus Eubacterium fissicatena group	OSA	Weighted mode	8	0.0594	0.0704125	0.426778	1.06 (0.92 to 1.22)
genus Eubacterium hallii group	OSA	MR Egger	14	0.0180581	0.106258	0.867884	1.02 (0.83 to 1.25)
genus Eubacterium hallii group	OSA	Weighted median	14	-0.011625	0.0586543	0.842892	0.99 (0.88 to 1.11)
genus Eubacterium hallii group	OSA	Inverse variance weighted	14	0.0217758	0.0490745	0.657238	1.02 (0.93 to 1.13)
genus Eubacterium hallii group	OSA	Simple mode	14	-0.0683023	0.101333	0.512095	0.93 (0.77 to 1.14)
genus Eubacterium hallii group	OSA	Weighted mode	14	-0.0580236	0.0904663	0.53242	0.94 (0.79 to 1.13)
genus Eubacterium nodatum group	OSA	MR Egger	11	-0.00585778	0.112021	0.959438	0.99 (0.80 to 1.24)
genus Eubacterium nodatum group	OSA	Weighted median	11	-0.0376369	0.0300361	0.210187	0.96 (0.91 to 1.02)
genus Eubacterium nodatum group	OSA	Inverse variance weighted	11	-0.0120366	0.023853	0.613827	0.99 (0.94 to 1.04)
genus Eubacterium nodatum group	OSA	Simple mode	11	-0.0515522	0.0499272	0.326142	0.95 (0.86 to 1.05)
genus Eubacterium nodatum group	OSA	Weighted mode	11	-0.0473326	0.0485623	0.352708	0.95 (0.87 to 1.05)
genus Eubacterium oxidoreducens group	OSA	MR Egger	5	-0.131706	0.167026	0.487953	0.88 (0.63 to 1.22)
genus Eubacterium oxidoreducens group	OSA	Weighted median	5	-0.0168797	0.0567642	0.766187	0.98 (0.88 to 1.10)
genus Eubacterium oxidoreducens group	OSA	Inverse variance weighted	5	-0.0485193	0.0406732	0.232906	0.95 (0.88 to 1.03)
genus Eubacterium oxidoreducens group	OSA	Simple mode	5	-0.00442376	0.0762689	0.956529	1.00 (0.86 to 1.16)
genus Eubacterium oxidoreducens group	OSA	Weighted mode	5	-0.00336992	0.0744947	0.966087	1.00 (0.86 to 1.15)
genus Eubacterium rectale group	OSA	MR Egger	8	0.34489	0.205368	0.144083	1.41 (0.94 to 2.11)
genus Eubacterium rectale group	OSA	Weighted median	8	-0.111153	0.073267	0.129244	0.89 (0.78 to 1.03)
genus Eubacterium rectale group	OSA	Inverse variance weighted	8	-0.0882305	0.056258	0.116807	0.92 (0.82 to 1.02)
genus Eubacterium rectale group	OSA	Simple mode	8	-0.182985	0.124449	0.184928	0.83 (0.65 to 1.06)
genus Eubacterium rectale group	OSA	Weighted mode	8	-0.158022	0.110654	0.196331	0.85 (0.69 to 1.06)
genus Eubacterium ruminantium group	OSA	MR Egger	18	-0.0406623	0.0910996	0.661326	0.96 (0.80 to 1.15)
genus Eubacterium ruminantium group	OSA	Weighted median	18	0.00682142	0.0361324	0.850258	1.01 (0.94 to 1.08)
genus Eubacterium ruminantium group	OSA	Inverse variance weighted	18	0.004373	0.0266315	0.86957	1.00 (0.95 to 1.06)
genus Eubacterium ruminantium group	OSA	Simple mode	18	0.0849933	0.0665849	0.218954	1.09 (0.96 to 1.24)
genus Eubacterium ruminantium group	OSA	Weighted mode	18	0.0753878	0.0649192	0.261585	1.08 (0.95 to 1.22)
genus Eubacterium ventriosum group	OSA	MR Egger	15	0.0405927	0.176185	0.821369	1.04 (0.74 to 1.47)
genus Eubacterium ventriosum group	OSA	Weighted median	15	-0.0184727	0.05399	0.732238	0.98 (0.88 to 1.09)
genus Eubacterium ventriosum group	OSA	Inverse variance weighted	15	0.00494107	0.0394943	0.900438	1.00 (0.93 to 1.09)
genus Eubacterium ventriosum group	OSA	Simple mode	15	-0.0302034	0.10636	0.780588	0.97 (0.79 to 1.20)
genus Eubacterium ventriosum group	OSA	Weighted mode	15	-0.0318711	0.0994842	0.753425	0.97 (0.80 to 1.18)
genus Eubacterium xylanophilum group	OSA	MR Egger	9	-0.29823	0.130102	0.0556214	0.74 (0.58 to 0.96)
genus Eubacterium xylanophilum group	OSA	Weighted median	9	-0.152036	0.0580339	0.00879873	0.86 (0.77 to 0.96)
genus Eubacterium xylanophilum group	OSA	Inverse variance weighted	9	-0.13997	0.043536	0.00130425	0.87 (0.80 to 0.95)
genus Eubacterium xylanophilum group	OSA	Simple mode	9	-0.187813	0.09386	0.0803921	0.83 (0.69 to 1.00)
genus Eubacterium xylanophilum group	OSA	Weighted mode	9	-0.198274	0.0879147	0.054118	0.82 (0.69 to 0.97)
genus Faecalibacterium	OSA	MR Egger	10	0.208493	0.078762	0.0293865	1.23 (1.06 to 1.44)
genus Faecalibacterium	OSA	Weighted median	10	0.0894538	0.052125	0.0861363	1.09 (0.99 to 1.21)
genus Faecalibacterium	OSA	Inverse variance weighted	10	0.0247546	0.0480935	0.60675	1.03 (0.93 to 1.13)
genus Faecalibacterium	OSA	Simple mode	10	0.0946034	0.0772088	0.251563	1.10 (0.94 to 1.28)
genus Faecalibacterium	OSA	Weighted mode	10	0.0946034	0.055275	0.121148	1.10 (0.99 to 1.23)
genus Family XIII AD3011 group	OSA	MR Egger	13	-0.0303174	0.226013	0.895715	0.97 (0.62 to 1.51)
genus Family XIII AD3011 group	OSA	Weighted median	13	0.0176858	0.0599942	0.768153	1.02 (0.90 to 1.14)
genus Family XIII AD3011 group	OSA	Inverse variance weighted	13	0.00426929	0.0456858	0.925547	1.00 (0.92 to 1.10)
genus Family XIII AD3011 group	OSA	Simple mode	13	0.048317	0.115785	0.683829	1.05 (0.84 to 1.32)
genus Family XIII AD3011 group	OSA	Weighted mode	13	0.0563258	0.117695	0.640844	1.06 (0.84 to 1.33)
genus Family XIII UCG001	OSA	MR Egger	8	0.0621205	0.148298	0.689879	1.06 (0.80 to 1.42)
genus Family XIII UCG001	OSA	Weighted median	8	0.01962	0.0634348	0.757098	1.02 (0.90 to 1.15)
genus Family XIII UCG001	OSA	Inverse variance weighted	8	0.0154992	0.0481198	0.74738	1.02 (0.92 to 1.12)
genus Family XIII UCG001	OSA	Simple mode	8	0.0215894	0.093759	0.824471	1.02 (0.85 to 1.23)
genus Family XIII UCG001	OSA	Weighted mode	8	0.0183154	0.0879936	0.841043	1.02 (0.86 to 1.21)
genus Flavonifractor	OSA	MR Egger	5	0.16746	0.225389	0.511384	1.18 (0.76 to 1.84)
genus Flavonifractor	OSA	Weighted median	5	-0.0176149	0.0758462	0.816348	0.98 (0.85 to 1.14)
genus Flavonifractor	OSA	Inverse variance weighted	5	-0.0333319	0.056514	0.555326	0.97 (0.87 to 1.08)
genus Flavonifractor	OSA	Simple mode	5	0.0120142	0.0936866	0.904149	1.01 (0.84 to 1.22)
genus Flavonifractor	OSA	Weighted mode	5	0.00931545	0.0919917	0.924214	1.01 (0.84 to 1.21)
genus Fusicatenibacter	OSA	MR Egger	17	0.075343	0.179434	0.680516	1.08 (0.76 to 1.53)
genus Fusicatenibacter	OSA	Weighted median	17	-0.0628434	0.0581336	0.279689	0.94 (0.84 to 1.05)
genus Fusicatenibacter	OSA	Inverse variance weighted	17	-0.03093	0.0480279	0.519575	0.97 (0.88 to 1.07)
genus Fusicatenibacter	OSA	Simple mode	17	-0.0449239	0.113293	0.696953	0.96 (0.77 to 1.19)
genus Fusicatenibacter	OSA	Weighted mode	17	-0.0576069	0.0980993	0.565244	0.94 (0.78 to 1.14)
genus Gordonibacter	OSA	MR Egger	11	0.208106	0.105407	0.0797868	1.23 (1.00 to 1.51)
genus Gordonibacter	OSA	Weighted median	11	-0.0282616	0.0351783	0.421754	0.97 (0.91 to 1.04)
genus Gordonibacter	OSA	Inverse variance weighted	11	-0.0305017	0.0298807	0.307357	0.97 (0.91 to 1.03)
genus Gordonibacter	OSA	Simple mode	11	0.0146422	0.0665038	0.830167	1.01 (0.89 to 1.16)
genus Gordonibacter	OSA	Weighted mode	11	0.00227769	0.0574079	0.969133	1.00 (0.90 to 1.12)
genus Haemophilus	OSA	MR Egger	9	-0.097885	0.0764638	0.24128	0.91 (0.78 to 1.05)
genus Haemophilus	OSA	Weighted median	9	-0.00932419	0.0452145	0.836618	0.99 (0.91 to 1.08)
genus Haemophilus	OSA	Inverse variance weighted	9	-0.0191476	0.0342367	0.575978	0.98 (0.92 to 1.05)
genus Haemophilus	OSA	Simple mode	9	-0.00506349	0.0678403	0.942335	0.99 (0.87 to 1.14)
genus Haemophilus	OSA	Weighted mode	9	-0.00403242	0.0610032	0.948919	1.00 (0.88 to 1.12)
genus Holdemanella	OSA	MR Egger	11	-0.0314485	0.0846779	0.718939	0.97 (0.82 to 1.14)
genus Holdemanella	OSA	Weighted median	11	-0.0226417	0.0402634	0.573886	0.98 (0.90 to 1.06)
genus Holdemanella	OSA	Inverse variance weighted	11	-0.00746151	0.0296106	0.801051	0.99 (0.94 to 1.05)
genus Holdemanella	OSA	Simple mode	11	-0.0427986	0.0598399	0.490835	0.96 (0.85 to 1.08)
genus Holdemanella	OSA	Weighted mode	11	-0.0335767	0.0557812	0.560616	0.97 (0.87 to 1.08)
genus Holdemania	OSA	MR Egger	14	-0.224525	0.0935238	0.0334746	0.80 (0.67 to 0.96)
genus Holdemania	OSA	Weighted median	14	-0.0651387	0.0430639	0.13038	0.94 (0.86 to 1.02)
genus Holdemania	OSA	Inverse variance weighted	14	-0.0771635	0.0317261	0.0150085	0.93 (0.87 to 0.99)
genus Holdemania	OSA	Simple mode	14	-0.0708916	0.0709358	0.335852	0.93 (0.81 to 1.07)
genus Holdemania	OSA	Weighted mode	14	-0.0766455	0.0657047	0.264361	0.93 (0.81 to 1.05)
genus Howardella	OSA	MR Egger	9	0.129937	0.0951782	0.214442	1.14 (0.94 to 1.37)
genus Howardella	OSA	Weighted median	9	0.0256881	0.030746	0.403439	1.03 (0.97 to 1.09)
genus Howardella	OSA	Inverse variance weighted	9	0.0195235	0.0239425	0.414824	1.02 (0.97 to 1.07)
genus Howardella	OSA	Simple mode	9	0.0210665	0.0460331	0.659385	1.02 (0.93 to 1.12)
genus Howardella	OSA	Weighted mode	9	0.0338964	0.0434057	0.457333	1.03 (0.95 to 1.13)
genus Hungatella	OSA	MR Egger	5	0.145272	0.336668	0.695234	1.16 (0.60 to 2.24)
genus Hungatella	OSA	Weighted median	5	-0.00301402	0.0479582	0.949888	1.00 (0.91 to 1.10)
genus Hungatella	OSA	Inverse variance weighted	5	0.0360765	0.0489091	0.460744	1.04 (0.94 to 1.14)
genus Hungatella	OSA	Simple mode	5	-0.0411387	0.0737012	0.606485	0.96 (0.83 to 1.11)
genus Hungatella	OSA	Weighted mode	5	-0.0467224	0.0800118	0.590602	0.95 (0.82 to 1.12)
genus Intestinibacter	OSA	MR Egger	14	0.165994	0.131824	0.231899	1.18 (0.91 to 1.53)
genus Intestinibacter	OSA	Weighted median	14	-0.0436256	0.0538355	0.417739	0.96 (0.86 to 1.06)
genus Intestinibacter	OSA	Inverse variance weighted	14	-0.0194006	0.0443598	0.66186	0.98 (0.90 to 1.07)
genus Intestinibacter	OSA	Simple mode	14	-0.0613743	0.111971	0.592894	0.94 (0.76 to 1.17)
genus Intestinibacter	OSA	Weighted mode	14	-0.0613743	0.104848	0.568327	0.94 (0.77 to 1.16)
genus Intestinimonas	OSA	MR Egger	16	0.106606	0.108706	0.343397	1.11 (0.90 to 1.38)
genus Intestinimonas	OSA	Weighted median	16	0.054303	0.0477825	0.255762	1.06 (0.96 to 1.16)
genus Intestinimonas	OSA	Inverse variance weighted	16	0.0404237	0.0383696	0.292096	1.04 (0.97 to 1.12)
genus Intestinimonas	OSA	Simple mode	16	0.0743653	0.079726	0.365715	1.08 (0.92 to 1.26)
genus Intestinimonas	OSA	Weighted mode	16	0.0800141	0.0834904	0.353073	1.08 (0.92 to 1.28)
genus Lachnoclostridium	OSA	MR Egger	12	0.0500027	0.193917	0.801746	1.05 (0.72 to 1.54)
genus Lachnoclostridium	OSA	Weighted median	12	0.0233783	0.0648781	0.718592	1.02 (0.90 to 1.16)
genus Lachnoclostridium	OSA	Inverse variance weighted	12	-0.000634562	0.0487209	0.989608	1.00 (0.91 to 1.10)
genus Lachnoclostridium	OSA	Simple mode	12	0.0220426	0.105409	0.838181	1.02 (0.83 to 1.26)
genus Lachnoclostridium	OSA	Weighted mode	12	0.027094	0.0956677	0.782275	1.03 (0.85 to 1.24)
genus Lachnospiraceae FCS020 group	OSA	MR Egger	12	-0.0218928	0.114183	0.851787	0.98 (0.78 to 1.22)
genus Lachnospiraceae FCS020 group	OSA	Weighted median	12	0.00915602	0.0545789	0.866774	1.01 (0.91 to 1.12)
genus Lachnospiraceae FCS020 group	OSA	Inverse variance weighted	12	0.0443168	0.0419486	0.29076	1.05 (0.96 to 1.13)
genus Lachnospiraceae FCS020 group	OSA	Simple mode	12	-0.0521716	0.0957931	0.596878	0.95 (0.79 to 1.15)
genus Lachnospiraceae FCS020 group	OSA	Weighted mode	12	-0.0387272	0.095869	0.693985	0.96 (0.80 to 1.16)
genus Lachnospiraceae NC2004 group	OSA	MR Egger	9	-0.0510159	0.188825	0.794817	0.95 (0.66 to 1.38)
genus Lachnospiraceae NC2004 group	OSA	Weighted median	9	-0.0286513	0.0453119	0.527182	0.97 (0.89 to 1.06)
genus Lachnospiraceae NC2004 group	OSA	Inverse variance weighted	9	-0.00603739	0.0436624	0.890024	0.99 (0.91 to 1.08)
genus Lachnospiraceae NC2004 group	OSA	Simple mode	9	-0.0348985	0.0740537	0.65004	0.97 (0.84 to 1.12)
genus Lachnospiraceae NC2004 group	OSA	Weighted mode	9	-0.0395817	0.0746225	0.61022	0.96 (0.83 to 1.11)
genus Lachnospiraceae ND3007 group	OSA	MR Egger	3	-2.62648	5.54224	0.718262	0.07 (0.00 to 3775.56)
genus Lachnospiraceae ND3007 group	OSA	Weighted median	3	-0.133696	0.142039	0.346571	0.87 (0.66 to 1.16)
genus Lachnospiraceae ND3007 group	OSA	Inverse variance weighted	3	0.058717	0.258408	0.820248	1.06 (0.64 to 1.76)
genus Lachnospiraceae ND3007 group	OSA	Simple mode	3	-0.203435	0.148808	0.304972	0.82 (0.61 to 1.09)
genus Lachnospiraceae ND3007 group	OSA	Weighted mode	3	-0.203435	0.152519	0.313869	0.82 (0.61 to 1.10)
genus Lachnospiraceae NK4A136 group	OSA	MR Egger	15	0.122635	0.0780436	0.140111	1.13 (0.97 to 1.32)
genus Lachnospiraceae NK4A136 group	OSA	Weighted median	15	-0.00391132	0.0565565	0.944864	1.00 (0.89 to 1.11)
genus Lachnospiraceae NK4A136 group	OSA	Inverse variance weighted	15	0.0137007	0.0412754	0.73994	1.01 (0.94 to 1.10)
genus Lachnospiraceae NK4A136 group	OSA	Simple mode	15	-0.129822	0.11439	0.275472	0.88 (0.70 to 1.10)
genus Lachnospiraceae NK4A136 group	OSA	Weighted mode	15	-0.127932	0.0793919	0.129401	0.88 (0.75 to 1.03)
genus Lachnospiraceae UCG001	OSA	MR Egger	13	0.283233	0.171944	0.12775	1.33 (0.95 to 1.86)
genus Lachnospiraceae UCG001	OSA	Weighted median	13	-0.0213045	0.0503664	0.672303	0.98 (0.89 to 1.08)
genus Lachnospiraceae UCG001	OSA	Inverse variance weighted	13	0.000653438	0.0427026	0.987791	1.00 (0.92 to 1.09)
genus Lachnospiraceae UCG001	OSA	Simple mode	13	-0.0721939	0.0948094	0.461083	0.93 (0.77 to 1.12)
genus Lachnospiraceae UCG001	OSA	Weighted mode	13	-0.074082	0.0885419	0.419118	0.93 (0.78 to 1.10)
genus Lachnospiraceae UCG004	OSA	MR Egger	12	-0.179297	0.247815	0.485945	0.84 (0.51 to 1.36)
genus Lachnospiraceae UCG004	OSA	Weighted median	12	0.107128	0.0634727	0.0914541	1.11 (0.98 to 1.26)
genus Lachnospiraceae UCG004	OSA	Inverse variance weighted	12	0.0618851	0.0597663	0.300459	1.06 (0.95 to 1.20)
genus Lachnospiraceae UCG004	OSA	Simple mode	12	0.140414	0.105385	0.209676	1.15 (0.94 to 1.41)
genus Lachnospiraceae UCG004	OSA	Weighted mode	12	0.135591	0.109842	0.242771	1.15 (0.92 to 1.42)
genus Lachnospiraceae UCG008	OSA	MR Egger	10	-0.146992	0.216281	0.515918	0.86 (0.57 to 1.32)
genus Lachnospiraceae UCG008	OSA	Weighted median	10	-0.060056	0.0466753	0.198207	0.94 (0.86 to 1.03)
genus Lachnospiraceae UCG008	OSA	Inverse variance weighted	10	-0.0561599	0.0406556	0.167169	0.95 (0.87 to 1.02)
genus Lachnospiraceae UCG008	OSA	Simple mode	10	-0.121011	0.0891884	0.207895	0.89 (0.74 to 1.06)
genus Lachnospiraceae UCG008	OSA	Weighted mode	10	0.0029796	0.0982571	0.97647	1.00 (0.83 to 1.22)
genus Lachnospiraceae UCG010	OSA	MR Egger	10	0.216892	0.146562	0.177177	1.24 (0.93 to 1.66)
genus Lachnospiraceae UCG010	OSA	Weighted median	10	0.0877453	0.0606857	0.148206	1.09 (0.97 to 1.23)
genus Lachnospiraceae UCG010	OSA	Inverse variance weighted	10	0.00853872	0.0513687	0.867981	1.01 (0.91 to 1.12)
genus Lachnospiraceae UCG010	OSA	Simple mode	10	0.0957314	0.0850053	0.289221	1.10 (0.93 to 1.30)
genus Lachnospiraceae UCG010	OSA	Weighted mode	10	0.0957314	0.0840902	0.284334	1.10 (0.93 to 1.30)
genus Lactobacillus	OSA	MR Egger	7	0.0451935	0.0853936	0.619286	1.05 (0.88 to 1.24)
genus Lactobacillus	OSA	Weighted median	7	0.0388521	0.0426408	0.362218	1.04 (0.96 to 1.13)
genus Lactobacillus	OSA	Inverse variance weighted	7	0.0216574	0.0334238	0.517009	1.02 (0.96 to 1.09)
genus Lactobacillus	OSA	Simple mode	7	0.0361938	0.0582601	0.557288	1.04 (0.92 to 1.16)
genus Lactobacillus	OSA	Weighted mode	7	0.0387432	0.0517132	0.482069	1.04 (0.94 to 1.15)
genus Lactococcus	OSA	MR Egger	8	-0.0620808	0.182472	0.745285	0.94 (0.66 to 1.34)
genus Lactococcus	OSA	Weighted median	8	0.00140196	0.0421834	0.973487	1.00 (0.92 to 1.09)
genus Lactococcus	OSA	Inverse variance weighted	8	0.0434056	0.0379065	0.252181	1.04 (0.97 to 1.12)
genus Lactococcus	OSA	Simple mode	8	-0.0127359	0.0616829	0.842299	0.99 (0.87 to 1.11)
genus Lactococcus	OSA	Weighted mode	8	-0.0155173	0.0582541	0.797628	0.98 (0.88 to 1.10)
genus Marvinbryantia	OSA	MR Egger	10	-0.0781446	0.190686	0.6927	0.92 (0.64 to 1.34)
genus Marvinbryantia	OSA	Weighted median	10	0.0604347	0.0633289	0.339933	1.06 (0.94 to 1.20)
genus Marvinbryantia	OSA	Inverse variance weighted	10	0.0324938	0.0468557	0.488004	1.03 (0.94 to 1.13)
genus Marvinbryantia	OSA	Simple mode	10	0.083376	0.0959478	0.407438	1.09 (0.90 to 1.31)
genus Marvinbryantia	OSA	Weighted mode	10	0.0542106	0.0875674	0.551215	1.06 (0.89 to 1.25)
genus Methanobrevibacter	OSA	MR Egger	6	-0.058733	0.186073	0.768054	0.94 (0.65 to 1.36)
genus Methanobrevibacter	OSA	Weighted median	6	-0.0362243	0.0455923	0.426888	0.96 (0.88 to 1.05)
genus Methanobrevibacter	OSA	Inverse variance weighted	6	-0.00919604	0.0448821	0.837656	0.99 (0.91 to 1.08)
genus Methanobrevibacter	OSA	Simple mode	6	-0.0345931	0.0544084	0.552862	0.97 (0.87 to 1.07)
genus Methanobrevibacter	OSA	Weighted mode	6	-0.0345931	0.0489844	0.511597	0.97 (0.88 to 1.06)
genus Odoribacter	OSA	MR Egger	7	-0.298947	0.172778	0.144147	0.74 (0.53 to 1.04)
genus Odoribacter	OSA	Weighted median	7	-0.0246728	0.0731061	0.735745	0.98 (0.85 to 1.13)
genus Odoribacter	OSA	Inverse variance weighted	7	0.0126812	0.0624457	0.839075	1.01 (0.90 to 1.14)
genus Odoribacter	OSA	Simple mode	7	-0.0281421	0.110547	0.807554	0.97 (0.78 to 1.21)
genus Odoribacter	OSA	Weighted mode	7	-0.0496583	0.102041	0.64377	0.95 (0.78 to 1.16)
genus Olsenella	OSA	MR Egger	10	-0.0633433	0.0749244	0.422435	0.94 (0.81 to 1.09)
genus Olsenella	OSA	Weighted median	10	-0.0165472	0.0296289	0.576516	0.98 (0.93 to 1.04)
genus Olsenella	OSA	Inverse variance weighted	10	-0.00748566	0.023367	0.748702	0.99 (0.95 to 1.04)
genus Olsenella	OSA	Simple mode	10	-0.0256	0.0488586	0.612962	0.97 (0.89 to 1.07)
genus Olsenella	OSA	Weighted mode	10	-0.0231114	0.0414231	0.590496	0.98 (0.90 to 1.06)
genus Oscillibacter	OSA	MR Egger	12	0.200155	0.150933	0.214291	1.22 (0.91 to 1.64)
genus Oscillibacter	OSA	Weighted median	12	0.0547759	0.0474083	0.247924	1.06 (0.96 to 1.16)
genus Oscillibacter	OSA	Inverse variance weighted	12	0.0453563	0.0410642	0.269367	1.05 (0.97 to 1.13)
genus Oscillibacter	OSA	Simple mode	12	0.0574738	0.0772083	0.472238	1.06 (0.91 to 1.23)
genus Oscillibacter	OSA	Weighted mode	12	0.0556703	0.0728001	0.460541	1.06 (0.92 to 1.22)
genus Oscillospira	OSA	MR Egger	8	-0.0899716	0.190788	0.653886	0.91 (0.63 to 1.33)
genus Oscillospira	OSA	Weighted median	8	-0.0280059	0.0598183	0.639654	0.97 (0.86 to 1.09)
genus Oscillospira	OSA	Inverse variance weighted	8	-0.0323772	0.0435398	0.457104	0.97 (0.89 to 1.05)
genus Oscillospira	OSA	Simple mode	8	0.0113364	0.0884749	0.901648	1.01 (0.85 to 1.20)
genus Oscillospira	OSA	Weighted mode	8	-0.00491308	0.0922213	0.959001	1.00 (0.83 to 1.19)
genus Oxalobacter	OSA	MR Egger	11	0.11957	0.11512	0.326066	1.13 (0.90 to 1.41)
genus Oxalobacter	OSA	Weighted median	11	0.00580134	0.032724	0.859288	1.01 (0.94 to 1.07)
genus Oxalobacter	OSA	Inverse variance weighted	11	0.0336126	0.0244556	0.169307	1.03 (0.99 to 1.08)
genus Oxalobacter	OSA	Simple mode	11	-0.00983898	0.0568161	0.865971	0.99 (0.89 to 1.11)
genus Oxalobacter	OSA	Weighted mode	11	-0.0114085	0.054821	0.839324	0.99 (0.89 to 1.10)
genus Parabacteroides	OSA	MR Egger	5	0.68094	0.540203	0.296603	1.98 (0.69 to 5.70)
genus Parabacteroides	OSA	Weighted median	5	0.144034	0.0951409	0.130051	1.15 (0.96 to 1.39)
genus Parabacteroides	OSA	Inverse variance weighted	5	0.10386	0.0886028	0.24112	1.11 (0.93 to 1.32)
genus Parabacteroides	OSA	Simple mode	5	0.175451	0.123133	0.227312	1.19 (0.94 to 1.52)
genus Parabacteroides	OSA	Weighted mode	5	0.166133	0.110457	0.207008	1.18 (0.95 to 1.47)
genus Paraprevotella	OSA	MR Egger	13	-0.0759299	0.102504	0.47436	0.93 (0.76 to 1.13)
genus Paraprevotella	OSA	Weighted median	13	0.00159038	0.0353013	0.964066	1.00 (0.93 to 1.07)
genus Paraprevotella	OSA	Inverse variance weighted	13	-0.00624096	0.0271491	0.818187	0.99 (0.94 to 1.05)
genus Paraprevotella	OSA	Simple mode	13	-0.031099	0.0635161	0.633228	0.97 (0.86 to 1.10)
genus Paraprevotella	OSA	Weighted mode	13	-0.0336455	0.061688	0.595462	0.97 (0.86 to 1.09)
genus Parasutterella	OSA	MR Egger	13	0.048524	0.128417	0.712722	1.05 (0.82 to 1.35)
genus Parasutterella	OSA	Weighted median	13	0.0135808	0.0511484	0.79061	1.01 (0.92 to 1.12)
genus Parasutterella	OSA	Inverse variance weighted	13	0.0339342	0.0450386	0.451181	1.03 (0.95 to 1.13)
genus Parasutterella	OSA	Simple mode	13	-0.021889	0.0853036	0.801833	0.98 (0.83 to 1.16)
genus Parasutterella	OSA	Weighted mode	13	-0.00505268	0.0636923	0.938078	0.99 (0.88 to 1.13)
genus Peptococcus	OSA	MR Egger	12	-0.0328973	0.14455	0.824555	0.97 (0.73 to 1.28)
genus Peptococcus	OSA	Weighted median	12	0.0285965	0.0381692	0.453735	1.03 (0.95 to 1.11)
genus Peptococcus	OSA	Inverse variance weighted	12	0.000711729	0.0359303	0.984196	1.00 (0.93 to 1.07)
genus Peptococcus	OSA	Simple mode	12	0.0288009	0.0673132	0.677006	1.03 (0.90 to 1.17)
genus Peptococcus	OSA	Weighted mode	12	0.0304023	0.0577703	0.609154	1.03 (0.92 to 1.15)
genus Phascolarctobacterium	OSA	MR Egger	7	0.126585	0.232308	0.609235	1.13 (0.72 to 1.79)
genus Phascolarctobacterium	OSA	Weighted median	7	-0.0354337	0.0603488	0.557104	0.97 (0.86 to 1.09)
genus Phascolarctobacterium	OSA	Inverse variance weighted	7	-0.0288585	0.0481206	0.548698	0.97 (0.88 to 1.07)
genus Phascolarctobacterium	OSA	Simple mode	7	0.0274512	0.0870643	0.763214	1.03 (0.87 to 1.22)
genus Phascolarctobacterium	OSA	Weighted mode	7	0.0253407	0.087269	0.781304	1.03 (0.86 to 1.22)
genus Prevotella7	OSA	MR Egger	11	-0.00375745	0.134044	0.978249	1.00 (0.77 to 1.30)
genus Prevotella7	OSA	Weighted median	11	0.015355	0.0301758	0.610856	1.02 (0.96 to 1.08)
genus Prevotella7	OSA	Inverse variance weighted	11	0.00186448	0.0230701	0.935587	1.00 (0.96 to 1.05)
genus Prevotella7	OSA	Simple mode	11	0.0308056	0.0488996	0.542835	1.03 (0.94 to 1.14)
genus Prevotella7	OSA	Weighted mode	11	0.0269759	0.0479906	0.58642	1.03 (0.94 to 1.13)
genus Prevotella9	OSA	MR Egger	15	-0.00631407	0.0864927	0.942916	0.99 (0.84 to 1.18)
genus Prevotella9	OSA	Weighted median	15	-0.0438845	0.0425383	0.302238	0.96 (0.88 to 1.04)
genus Prevotella9	OSA	Inverse variance weighted	15	-0.00476268	0.0297165	0.872668	1.00 (0.94 to 1.05)
genus Prevotella9	OSA	Simple mode	15	-0.0563175	0.0707569	0.439361	0.95 (0.82 to 1.09)
genus Prevotella9	OSA	Weighted mode	15	-0.0538175	0.0717741	0.465779	0.95 (0.82 to 1.09)
genus Rikenellaceae RC9 gut group	OSA	MR Egger	11	-0.117892	0.170102	0.505758	0.89 (0.64 to 1.24)
genus Rikenellaceae RC9 gut group	OSA	Weighted median	11	0.0565875	0.0313495	0.0710659	1.06 (1.00 to 1.13)
genus Rikenellaceae RC9 gut group	OSA	Inverse variance weighted	11	0.0483905	0.0272806	0.0760951	1.05 (0.99 to 1.11)
genus Rikenellaceae RC9 gut group	OSA	Simple mode	11	0.0747468	0.0496705	0.163274	1.08 (0.98 to 1.19)
genus Rikenellaceae RC9 gut group	OSA	Weighted mode	11	0.0703294	0.0486945	0.179247	1.07 (0.98 to 1.18)
genus Romboutsia	OSA	MR Egger	13	0.0734707	0.139284	0.60833	1.08 (0.82 to 1.41)
genus Romboutsia	OSA	Weighted median	13	0.0409258	0.057794	0.478863	1.04 (0.93 to 1.17)
genus Romboutsia	OSA	Inverse variance weighted	13	0.0362469	0.046204	0.432748	1.04 (0.95 to 1.14)
genus Romboutsia	OSA	Simple mode	13	0.0468987	0.106046	0.666174	1.05 (0.85 to 1.29)
genus Romboutsia	OSA	Weighted mode	13	0.022282	0.0964633	0.821215	1.02 (0.85 to 1.24)
genus Roseburia	OSA	MR Egger	13	0.136853	0.16667	0.429024	1.15 (0.83 to 1.59)
genus Roseburia	OSA	Weighted median	13	0.0770286	0.062891	0.220652	1.08 (0.95 to 1.22)
genus Roseburia	OSA	Inverse variance weighted	13	0.0690944	0.053466	0.196252	1.07 (0.96 to 1.19)
genus Roseburia	OSA	Simple mode	13	0.0893001	0.0929869	0.35583	1.09 (0.91 to 1.31)
genus Roseburia	OSA	Weighted mode	13	0.0768363	0.083085	0.373297	1.08 (0.92 to 1.27)
genus Ruminiclostridium5	OSA	MR Egger	10	0.0768101	0.211695	0.726129	1.08 (0.71 to 1.64)
genus Ruminiclostridium5	OSA	Weighted median	10	0.0240441	0.0666455	0.718266	1.02 (0.90 to 1.17)
genus Ruminiclostridium5	OSA	Inverse variance weighted	10	0.00979486	0.0515684	0.849357	1.01 (0.91 to 1.12)
genus Ruminiclostridium5	OSA	Simple mode	10	0.0140281	0.0959736	0.887012	1.01 (0.84 to 1.22)
genus Ruminiclostridium5	OSA	Weighted mode	10	0.0140281	0.092945	0.883361	1.01 (0.85 to 1.22)
genus Ruminiclostridium6	OSA	MR Egger	15	0.0817195	0.116342	0.494809	1.09 (0.86 to 1.36)
genus Ruminiclostridium6	OSA	Weighted median	15	0.0878163	0.0554009	0.112942	1.09 (0.98 to 1.22)
genus Ruminiclostridium6	OSA	Inverse variance weighted	15	0.039286	0.045446	0.387338	1.04 (0.95 to 1.14)
genus Ruminiclostridium6	OSA	Simple mode	15	0.0420101	0.0879618	0.640309	1.04 (0.88 to 1.24)
genus Ruminiclostridium6	OSA	Weighted mode	15	0.0762533	0.0817032	0.366485	1.08 (0.92 to 1.27)
genus Ruminiclostridium9	OSA	MR Egger	8	0.102215	0.313998	0.755833	1.11 (0.60 to 2.05)
genus Ruminiclostridium9	OSA	Weighted median	8	0.152473	0.0808873	0.0594295	1.16 (0.99 to 1.36)
genus Ruminiclostridium9	OSA	Inverse variance weighted	8	0.104114	0.0607032	0.0863215	1.11 (0.99 to 1.25)
genus Ruminiclostridium9	OSA	Simple mode	8	0.197342	0.134254	0.185045	1.22 (0.94 to 1.58)
genus Ruminiclostridium9	OSA	Weighted mode	8	0.190153	0.139919	0.216302	1.21 (0.92 to 1.59)
genus Ruminococcaceae NK4A214 group	OSA	MR Egger	13	-0.0930424	0.137547	0.512734	0.91 (0.70 to 1.19)
genus Ruminococcaceae NK4A214 group	OSA	Weighted median	13	-0.015569	0.0554108	0.77873	0.98 (0.88 to 1.10)
genus Ruminococcaceae NK4A214 group	OSA	Inverse variance weighted	13	0.00725556	0.0416388	0.861669	1.01 (0.93 to 1.09)
genus Ruminococcaceae NK4A214 group	OSA	Simple mode	13	-0.0417828	0.0852049	0.632708	0.96 (0.81 to 1.13)
genus Ruminococcaceae NK4A214 group	OSA	Weighted mode	13	-0.0296913	0.0715809	0.685612	0.97 (0.84 to 1.12)
genus Ruminococcaceae UCG002	OSA	MR Egger	20	-0.114159	0.08448	0.193336	0.89 (0.76 to 1.05)
genus Ruminococcaceae UCG002	OSA	Weighted median	20	-0.0483379	0.0453901	0.286901	0.95 (0.87 to 1.04)
genus Ruminococcaceae UCG002	OSA	Inverse variance weighted	20	-0.0365027	0.032498	0.26134	0.96 (0.90 to 1.03)
genus Ruminococcaceae UCG002	OSA	Simple mode	20	-0.0654363	0.0849813	0.450763	0.94 (0.79 to 1.11)
genus Ruminococcaceae UCG002	OSA	Weighted mode	20	-0.0718474	0.0776489	0.366421	0.93 (0.80 to 1.08)
genus Ruminococcaceae UCG003	OSA	MR Egger	12	-0.18425	0.159164	0.273925	0.83 (0.61 to 1.14)
genus Ruminococcaceae UCG003	OSA	Weighted median	12	-0.00719976	0.0583334	0.901771	0.99 (0.89 to 1.11)
genus Ruminococcaceae UCG003	OSA	Inverse variance weighted	12	-0.0192961	0.0490045	0.693756	0.98 (0.89 to 1.08)
genus Ruminococcaceae UCG003	OSA	Simple mode	12	-0.00731809	0.0905833	0.937061	0.99 (0.83 to 1.19)
genus Ruminococcaceae UCG003	OSA	Weighted mode	12	-0.0420466	0.0872406	0.63928	0.96 (0.81 to 1.14)
genus Ruminococcaceae UCG004	OSA	MR Egger	11	0.0157836	0.260744	0.953054	1.02 (0.61 to 1.69)
genus Ruminococcaceae UCG004	OSA	Weighted median	11	0.03751	0.0530535	0.479554	1.04 (0.94 to 1.15)
genus Ruminococcaceae UCG004	OSA	Inverse variance weighted	11	0.0259103	0.0445687	0.561001	1.03 (0.94 to 1.12)
genus Ruminococcaceae UCG004	OSA	Simple mode	11	0.064959	0.0992205	0.527436	1.07 (0.88 to 1.30)
genus Ruminococcaceae UCG004	OSA	Weighted mode	11	0.0287511	0.0826797	0.735243	1.03 (0.88 to 1.21)
genus Ruminococcaceae UCG005	OSA	MR Egger	14	-0.00648755	0.113588	0.955394	0.99 (0.80 to 1.24)
genus Ruminococcaceae UCG005	OSA	Weighted median	14	0.0365655	0.0535994	0.495113	1.04 (0.93 to 1.15)
genus Ruminococcaceae UCG005	OSA	Inverse variance weighted	14	-0.00906385	0.040169	0.821479	0.99 (0.92 to 1.07)
genus Ruminococcaceae UCG005	OSA	Simple mode	14	0.020203	0.0867427	0.819461	1.02 (0.86 to 1.21)
genus Ruminococcaceae UCG005	OSA	Weighted mode	14	0.039209	0.0701477	0.585697	1.04 (0.91 to 1.19)
genus Ruminococcaceae UCG009	OSA	MR Egger	11	0.0864195	0.121914	0.496365	1.09 (0.86 to 1.38)
genus Ruminococcaceae UCG009	OSA	Weighted median	11	0.0811761	0.0420253	0.0534084	1.08 (1.00 to 1.18)
genus Ruminococcaceae UCG009	OSA	Inverse variance weighted	11	0.0821282	0.0317538	0.00969835	1.09 (1.02 to 1.16)
genus Ruminococcaceae UCG009	OSA	Simple mode	11	0.116458	0.0685599	0.120232	1.12 (0.98 to 1.29)
genus Ruminococcaceae UCG009	OSA	Weighted mode	11	0.0996034	0.0683448	0.175691	1.10 (0.97 to 1.26)
genus Ruminococcaceae UCG010	OSA	MR Egger	6	-0.297561	0.145106	0.109611	0.74 (0.56 to 0.99)
genus Ruminococcaceae UCG010	OSA	Weighted median	6	-0.129296	0.0733091	0.0777806	0.88 (0.76 to 1.01)
genus Ruminococcaceae UCG010	OSA	Inverse variance weighted	6	-0.100228	0.0571311	0.0793705	0.90 (0.81 to 1.01)
genus Ruminococcaceae UCG010	OSA	Simple mode	6	-0.157786	0.115551	0.230318	0.85 (0.68 to 1.07)
genus Ruminococcaceae UCG010	OSA	Weighted mode	6	-0.173196	0.0984078	0.138727	0.84 (0.69 to 1.02)
genus Ruminococcaceae UCG011	OSA	MR Egger	8	-0.260779	0.127987	0.0877419	0.77 (0.60 to 0.99)
genus Ruminococcaceae UCG011	OSA	Weighted median	8	-0.0251785	0.03434	0.463429	0.98 (0.91 to 1.04)
genus Ruminococcaceae UCG011	OSA	Inverse variance weighted	8	-0.0248176	0.0255912	0.332159	0.98 (0.93 to 1.03)
genus Ruminococcaceae UCG011	OSA	Simple mode	8	-0.013763	0.0548258	0.809	0.99 (0.89 to 1.10)
genus Ruminococcaceae UCG011	OSA	Weighted mode	8	-0.0201344	0.0461316	0.675651	0.98 (0.90 to 1.07)
genus Ruminococcaceae UCG013	OSA	MR Egger	11	0.173849	0.15096	0.27915	1.19 (0.89 to 1.60)
genus Ruminococcaceae UCG013	OSA	Weighted median	11	0.0616008	0.0661841	0.351983	1.06 (0.93 to 1.21)
genus Ruminococcaceae UCG013	OSA	Inverse variance weighted	11	0.0327431	0.0524866	0.532735	1.03 (0.93 to 1.15)
genus Ruminococcaceae UCG013	OSA	Simple mode	11	0.0829684	0.105848	0.451298	1.09 (0.88 to 1.34)
genus Ruminococcaceae UCG013	OSA	Weighted mode	11	0.0536443	0.0944058	0.582412	1.06 (0.88 to 1.27)
genus Ruminococcaceae UCG014	OSA	MR Egger	10	0.012902	0.0956543	0.896037	1.01 (0.84 to 1.22)
genus Ruminococcaceae UCG014	OSA	Weighted median	10	0.0306115	0.0561101	0.585368	1.03 (0.92 to 1.15)
genus Ruminococcaceae UCG014	OSA	Inverse variance weighted	10	0.0200531	0.0414281	0.628353	1.02 (0.94 to 1.11)
genus Ruminococcaceae UCG014	OSA	Simple mode	10	0.00826041	0.0815032	0.921494	1.01 (0.86 to 1.18)
genus Ruminococcaceae UCG014	OSA	Weighted mode	10	0.0300155	0.0626199	0.643137	1.03 (0.91 to 1.17)
genus Ruminococcus gauvreauii group	OSA	MR Egger	11	-0.0771278	0.194876	0.701486	0.93 (0.63 to 1.36)
genus Ruminococcus gauvreauii group	OSA	Weighted median	11	-0.0538861	0.0590274	0.361295	0.95 (0.84 to 1.06)
genus Ruminococcus gauvreauii group	OSA	Inverse variance weighted	11	-0.0286473	0.0452752	0.526906	0.97 (0.89 to 1.06)
genus Ruminococcus gauvreauii group	OSA	Simple mode	11	-0.0978153	0.0899448	0.30233	0.91 (0.76 to 1.08)
genus Ruminococcus gauvreauii group	OSA	Weighted mode	11	-0.0866461	0.0913013	0.364985	0.92 (0.77 to 1.10)
genus Ruminococcus gnavus group	OSA	MR Egger	11	0.0560655	0.142638	0.703422	1.06 (0.80 to 1.40)
genus Ruminococcus gnavus group	OSA	Weighted median	11	0.0083766	0.0409126	0.837772	1.01 (0.93 to 1.09)
genus Ruminococcus gnavus group	OSA	Inverse variance weighted	11	-0.00590865	0.0297794	0.842721	0.99 (0.94 to 1.05)
genus Ruminococcus gnavus group	OSA	Simple mode	11	0.0147714	0.0615135	0.815078	1.01 (0.90 to 1.14)
genus Ruminococcus gnavus group	OSA	Weighted mode	11	0.0142456	0.0585203	0.812593	1.01 (0.90 to 1.14)
genus Ruminococcus torques group	OSA	MR Egger	6	0.0972774	0.355079	0.797681	1.10 (0.55 to 2.21)
genus Ruminococcus torques group	OSA	Weighted median	6	-0.147797	0.099839	0.138778	0.86 (0.71 to 1.05)
genus Ruminococcus torques group	OSA	Inverse variance weighted	6	-0.136072	0.0794347	0.0867119	0.87 (0.75 to 1.02)
genus Ruminococcus torques group	OSA	Simple mode	6	-0.129664	0.146421	0.416408	0.88 (0.66 to 1.17)
genus Ruminococcus torques group	OSA	Weighted mode	6	-0.16264	0.133145	0.276335	0.85 (0.65 to 1.10)
genus Ruminococcus1	OSA	MR Egger	10	-0.131598	0.146018	0.393782	0.88 (0.66 to 1.17)
genus Ruminococcus1	OSA	Weighted median	10	-0.00481308	0.0667836	0.942546	1.00 (0.87 to 1.13)
genus Ruminococcus1	OSA	Inverse variance weighted	10	-0.000185553	0.0546789	0.997292	1.00 (0.90 to 1.11)
genus Ruminococcus1	OSA	Simple mode	10	-0.0306428	0.126767	0.814411	0.97 (0.76 to 1.24)
genus Ruminococcus1	OSA	Weighted mode	10	-0.0886963	0.134672	0.526633	0.92 (0.70 to 1.19)
genus Ruminococcus2	OSA	MR Egger	15	0.0715163	0.0839794	0.409853	1.07 (0.91 to 1.27)
genus Ruminococcus2	OSA	Weighted median	15	-4.98e-05	0.0493982	0.999195	1.00 (0.91 to 1.10)
genus Ruminococcus2	OSA	Inverse variance weighted	15	-0.00622078	0.0348399	0.858288	0.99 (0.93 to 1.06)
genus Ruminococcus2	OSA	Simple mode	15	-0.0952529	0.0840003	0.275857	0.91 (0.77 to 1.07)
genus Ruminococcus2	OSA	Weighted mode	15	0.0075439	0.0628518	0.906167	1.01 (0.89 to 1.14)
genus Sellimonas	OSA	MR Egger	6	-0.233279	0.293745	0.471559	0.79 (0.45 to 1.41)
genus Sellimonas	OSA	Weighted median	6	0.00105554	0.0375623	0.977581	1.00 (0.93 to 1.08)
genus Sellimonas	OSA	Inverse variance weighted	6	0.00711054	0.0339968	0.834329	1.01 (0.94 to 1.08)
genus Sellimonas	OSA	Simple mode	6	0.0706703	0.0634101	0.31575	1.07 (0.95 to 1.22)
genus Sellimonas	OSA	Weighted mode	6	-0.0282729	0.059827	0.656423	0.97 (0.86 to 1.09)
genus Senegalimassilia	OSA	MR Egger	5	-0.24015	0.194603	0.305044	0.79 (0.54 to 1.15)
genus Senegalimassilia	OSA	Weighted median	5	-0.0349216	0.0648634	0.59031	0.97 (0.85 to 1.10)
genus Senegalimassilia	OSA	Inverse variance weighted	5	-0.0122862	0.0504621	0.807639	0.99 (0.89 to 1.09)
genus Senegalimassilia	OSA	Simple mode	5	-0.0351754	0.0907058	0.717919	0.97 (0.81 to 1.15)
genus Senegalimassilia	OSA	Weighted mode	5	-0.0326501	0.0896748	0.734217	0.97 (0.81 to 1.15)
genus Slackia	OSA	MR Egger	6	-0.41721	0.347565	0.29622	0.66 (0.33 to 1.30)
genus Slackia	OSA	Weighted median	6	0.00543413	0.0578641	0.925179	1.01 (0.90 to 1.13)
genus Slackia	OSA	Inverse variance weighted	6	-0.0274872	0.0549799	0.617111	0.97 (0.87 to 1.08)
genus Slackia	OSA	Simple mode	6	0.0350396	0.0926795	0.720895	1.04 (0.86 to 1.24)
genus Slackia	OSA	Weighted mode	6	0.0400372	0.0890138	0.671693	1.04 (0.87 to 1.24)
genus Streptococcus	OSA	MR Egger	12	0.0845874	0.223396	0.712867	1.09 (0.70 to 1.69)
genus Streptococcus	OSA	Weighted median	12	-0.048995	0.0684324	0.474015	0.95 (0.83 to 1.09)
genus Streptococcus	OSA	Inverse variance weighted	12	-0.000128313	0.0580257	0.998236	1.00 (0.89 to 1.12)
genus Streptococcus	OSA	Simple mode	12	-0.168642	0.121348	0.192094	0.84 (0.67 to 1.07)
genus Streptococcus	OSA	Weighted mode	12	-0.0828408	0.108101	0.459609	0.92 (0.74 to 1.14)
genus Subdoligranulum	OSA	MR Egger	10	0.0287313	0.12167	0.819257	1.03 (0.81 to 1.31)
genus Subdoligranulum	OSA	Weighted median	10	0.10395	0.0663461	0.117164	1.11 (0.97 to 1.26)
genus Subdoligranulum	OSA	Inverse variance weighted	10	0.0956583	0.0467175	0.0406002	1.10 (1.00 to 1.21)
genus Subdoligranulum	OSA	Simple mode	10	0.0963436	0.104306	0.379759	1.10 (0.90 to 1.35)
genus Subdoligranulum	OSA	Weighted mode	10	0.112805	0.101221	0.293964	1.12 (0.92 to 1.37)
genus Sutterella	OSA	MR Egger	12	-0.0954598	0.281084	0.741173	0.91 (0.52 to 1.58)
genus Sutterella	OSA	Weighted median	12	-0.0952153	0.0616079	0.122225	0.91 (0.81 to 1.03)
genus Sutterella	OSA	Inverse variance weighted	12	-0.000347722	0.0626058	0.995568	1.00 (0.88 to 1.13)
genus Sutterella	OSA	Simple mode	12	-0.123174	0.0865578	0.182464	0.88 (0.75 to 1.05)
genus Sutterella	OSA	Weighted mode	12	-0.116991	0.0830164	0.186399	0.89 (0.76 to 1.05)
genus Terrisporobacter	OSA	MR Egger	5	0.120333	0.143256	0.462586	1.13 (0.85 to 1.49)
genus Terrisporobacter	OSA	Weighted median	5	0.0508431	0.0598903	0.395916	1.05 (0.94 to 1.18)
genus Terrisporobacter	OSA	Inverse variance weighted	5	0.0537642	0.0474412	0.257096	1.06 (0.96 to 1.16)
genus Terrisporobacter	OSA	Simple mode	5	0.0540026	0.0842014	0.556198	1.06 (0.89 to 1.24)
genus Terrisporobacter	OSA	Weighted mode	5	0.0529092	0.0783742	0.536633	1.05 (0.90 to 1.23)
genus Turicibacter	OSA	MR Egger	9	-0.167947	0.166133	0.345714	0.85 (0.61 to 1.17)
genus Turicibacter	OSA	Weighted median	9	-0.0525714	0.05301	0.321332	0.95 (0.86 to 1.05)
genus Turicibacter	OSA	Inverse variance weighted	9	-0.00322735	0.0410906	0.937397	1.00 (0.92 to 1.08)
genus Turicibacter	OSA	Simple mode	9	-0.0759005	0.0871619	0.409233	0.93 (0.78 to 1.10)
genus Turicibacter	OSA	Weighted mode	9	-0.0727575	0.0695251	0.325919	0.93 (0.81 to 1.07)
genus Tyzzerella3	OSA	MR Egger	12	0.214754	0.194925	0.29639	1.24 (0.85 to 1.82)
genus Tyzzerella3	OSA	Weighted median	12	-0.0043479	0.0387215	0.910596	1.00 (0.92 to 1.07)
genus Tyzzerella3	OSA	Inverse variance weighted	12	-0.038479	0.0362306	0.28821	0.96 (0.90 to 1.03)
genus Tyzzerella3	OSA	Simple mode	12	-0.00505425	0.0701685	0.943871	0.99 (0.87 to 1.14)
genus Tyzzerella3	OSA	Weighted mode	12	-0.00014859	0.0553488	0.997906	1.00 (0.90 to 1.11)
genus Veillonella	OSA	MR Egger	5	-1.55202	1.24935	0.302399	0.21 (0.02 to 2.45)
genus Veillonella	OSA	Weighted median	5	-0.0967748	0.0713388	0.174923	0.91 (0.79 to 1.04)
genus Veillonella	OSA	Inverse variance weighted	5	-0.0708983	0.0539201	0.188552	0.93 (0.84 to 1.04)
genus Veillonella	OSA	Simple mode	5	-0.109615	0.0881922	0.281779	0.90 (0.75 to 1.07)
genus Veillonella	OSA	Weighted mode	5	-0.109615	0.0886458	0.283895	0.90 (0.75 to 1.07)
genus Victivallis	OSA	MR Egger	10	-0.177353	0.181699	0.357612	0.84 (0.59 to 1.20)
genus Victivallis	OSA	Weighted median	10	-0.00979545	0.0301783	0.745495	0.99 (0.93 to 1.05)
genus Victivallis	OSA	Inverse variance weighted	10	-0.0152568	0.0237812	0.521165	0.98 (0.94 to 1.03)
genus Victivallis	OSA	Simple mode	10	-0.0148426	0.0452338	0.750318	0.99 (0.90 to 1.08)
genus Victivallis	OSA	Weighted mode	10	-0.0148426	0.0447271	0.747601	0.99 (0.90 to 1.08)
order Actinomycetales	OSA	MR Egger	4	-0.130947	0.196865	0.574387	0.88 (0.60 to 1.29)
order Actinomycetales	OSA	Weighted median	4	-0.0232147	0.0637102	0.715575	0.98 (0.86 to 1.11)
order Actinomycetales	OSA	Inverse variance weighted	4	0.0294064	0.0876438	0.737231	1.03 (0.87 to 1.22)
order Actinomycetales	OSA	Simple mode	4	0.00855786	0.11634	0.945991	1.01 (0.80 to 1.27)
order Actinomycetales	OSA	Weighted mode	4	-0.0499629	0.0679301	0.515317	0.95 (0.83 to 1.09)
order Bacillales	OSA	MR Egger	8	-0.149443	0.100302	0.186828	0.86 (0.71 to 1.05)
order Bacillales	OSA	Weighted median	8	0.00179909	0.0326011	0.955991	1.00 (0.94 to 1.07)
order Bacillales	OSA	Inverse variance weighted	8	-0.00916172	0.0248883	0.712789	0.99 (0.94 to 1.04)
order Bacillales	OSA	Simple mode	8	0.0289741	0.0555321	0.617939	1.03 (0.92 to 1.15)
order Bacillales	OSA	Weighted mode	8	0.0283857	0.0506638	0.592761	1.03 (0.93 to 1.14)
order Bacteroidales	OSA	MR Egger	13	-0.0208491	0.0869347	0.814877	0.98 (0.83 to 1.16)
order Bacteroidales	OSA	Weighted median	13	-0.0528088	0.0584741	0.366465	0.95 (0.85 to 1.06)
order Bacteroidales	OSA	Inverse variance weighted	13	-0.0395703	0.0432038	0.35972	0.96 (0.88 to 1.05)
order Bacteroidales	OSA	Simple mode	13	-0.0945314	0.0887539	0.307795	0.91 (0.76 to 1.08)
order Bacteroidales	OSA	Weighted mode	13	-0.0317313	0.078797	0.694253	0.97 (0.83 to 1.13)
order Bifidobacteriales	OSA	MR Egger	10	0.118667	0.210974	0.589203	1.13 (0.74 to 1.70)
order Bifidobacteriales	OSA	Weighted median	10	-0.0483129	0.0632843	0.445209	0.95 (0.84 to 1.08)
order Bifidobacteriales	OSA	Inverse variance weighted	10	-0.0103094	0.0480353	0.830062	0.99 (0.90 to 1.09)
order Bifidobacteriales	OSA	Simple mode	10	-0.0927092	0.0988735	0.3729	0.91 (0.75 to 1.11)
order Bifidobacteriales	OSA	Weighted mode	10	-0.0886021	0.106435	0.426689	0.92 (0.74 to 1.13)
order Burkholderiales	OSA	MR Egger	10	0.0239257	0.156876	0.882558	1.02 (0.75 to 1.39)
order Burkholderiales	OSA	Weighted median	10	-0.0456736	0.0650959	0.482906	0.96 (0.84 to 1.09)
order Burkholderiales	OSA	Inverse variance weighted	10	-0.0430871	0.0496138	0.385149	0.96 (0.87 to 1.06)
order Burkholderiales	OSA	Simple mode	10	-0.0513697	0.0981365	0.613303	0.95 (0.78 to 1.15)
order Burkholderiales	OSA	Weighted mode	10	-0.0532604	0.107299	0.631527	0.95 (0.77 to 1.17)
order Clostridiales	OSA	MR Egger	12	-0.0079059	0.119464	0.948541	0.99 (0.79 to 1.25)
order Clostridiales	OSA	Weighted median	12	-0.0172205	0.0601983	0.774831	0.98 (0.87 to 1.11)
order Clostridiales	OSA	Inverse variance weighted	12	-0.0299696	0.044739	0.502936	0.97 (0.89 to 1.06)
order Clostridiales	OSA	Simple mode	12	-0.000215355	0.115926	0.998551	1.00 (0.80 to 1.25)
order Clostridiales	OSA	Weighted mode	12	0.0122361	0.101625	0.906333	1.01 (0.83 to 1.24)
order Coriobacteriales	OSA	MR Egger	14	0.321188	0.218099	0.166579	1.38 (0.90 to 2.11)
order Coriobacteriales	OSA	Weighted median	14	-0.0744312	0.0656278	0.256736	0.93 (0.82 to 1.06)
order Coriobacteriales	OSA	Inverse variance weighted	14	-0.0330643	0.0569084	0.561234	0.97 (0.87 to 1.08)
order Coriobacteriales	OSA	Simple mode	14	-0.0771525	0.103566	0.46955	0.93 (0.76 to 1.13)
order Coriobacteriales	OSA	Weighted mode	14	-0.069016	0.0957111	0.483623	0.93 (0.77 to 1.13)
order Desulfovibrionales	OSA	MR Egger	11	-0.282814	0.218546	0.227859	0.75 (0.49 to 1.16)
order Desulfovibrionales	OSA	Weighted median	11	0.0503567	0.0629688	0.423879	1.05 (0.93 to 1.19)
order Desulfovibrionales	OSA	Inverse variance weighted	11	-0.0194703	0.0524418	0.710433	0.98 (0.88 to 1.09)
order Desulfovibrionales	OSA	Simple mode	11	0.0664763	0.0984463	0.514824	1.07 (0.88 to 1.30)
order Desulfovibrionales	OSA	Weighted mode	11	0.0626365	0.0956879	0.527499	1.06 (0.88 to 1.28)
order Enterobacteriales	OSA	MR Egger	7	-0.398951	0.354328	0.311314	0.67 (0.34 to 1.34)
order Enterobacteriales	OSA	Weighted median	7	-0.060103	0.0793177	0.448601	0.94 (0.81 to 1.10)
order Enterobacteriales	OSA	Inverse variance weighted	7	-0.0548907	0.059089	0.352915	0.95 (0.84 to 1.06)
order Enterobacteriales	OSA	Simple mode	7	-0.104874	0.121272	0.420381	0.90 (0.71 to 1.14)
order Enterobacteriales	OSA	Weighted mode	7	-0.082443	0.125716	0.536283	0.92 (0.72 to 1.18)
order Erysipelotrichales	OSA	MR Egger	13	0.218075	0.265068	0.428147	1.24 (0.74 to 2.09)
order Erysipelotrichales	OSA	Weighted median	13	0.0751024	0.0655364	0.25181	1.08 (0.95 to 1.23)
order Erysipelotrichales	OSA	Inverse variance weighted	13	0.0845241	0.0593421	0.154344	1.09 (0.97 to 1.22)
order Erysipelotrichales	OSA	Simple mode	13	0.0989945	0.0937404	0.311743	1.10 (0.92 to 1.33)
order Erysipelotrichales	OSA	Weighted mode	13	0.0963812	0.0902651	0.30664	1.10 (0.92 to 1.31)
order Gastranaerophilales	OSA	MR Egger	9	-0.0405328	0.0958234	0.684991	0.96 (0.80 to 1.16)
order Gastranaerophilales	OSA	Weighted median	9	0.0279914	0.0423824	0.508966	1.03 (0.95 to 1.12)
order Gastranaerophilales	OSA	Inverse variance weighted	9	0.0341171	0.0320833	0.287604	1.03 (0.97 to 1.10)
order Gastranaerophilales	OSA	Simple mode	9	0.0231657	0.0637863	0.725882	1.02 (0.90 to 1.16)
order Gastranaerophilales	OSA	Weighted mode	9	0.0388451	0.0547609	0.498251	1.04 (0.93 to 1.16)
order Lactobacillales	OSA	MR Egger	15	0.0769352	0.167853	0.654271	1.08 (0.78 to 1.50)
order Lactobacillales	OSA	Weighted median	15	-0.00351556	0.0688554	0.95928	1.00 (0.87 to 1.14)
order Lactobacillales	OSA	Inverse variance weighted	15	0.0413033	0.0625544	0.509075	1.04 (0.92 to 1.18)
order Lactobacillales	OSA	Simple mode	15	-0.133636	0.139758	0.355195	0.87 (0.67 to 1.15)
order Lactobacillales	OSA	Weighted mode	15	-0.0390934	0.10305	0.710109	0.96 (0.79 to 1.18)
order Methanobacteriales	OSA	MR Egger	9	-0.0478259	0.106002	0.665506	0.95 (0.77 to 1.17)
order Methanobacteriales	OSA	Weighted median	9	-0.0244104	0.0330045	0.459539	0.98 (0.91 to 1.04)
order Methanobacteriales	OSA	Inverse variance weighted	9	-0.0181741	0.0263877	0.490991	0.98 (0.93 to 1.03)
order Methanobacteriales	OSA	Simple mode	9	-0.0264651	0.0394348	0.521053	0.97 (0.90 to 1.05)
order Methanobacteriales	OSA	Weighted mode	9	-0.0242189	0.0411344	0.572258	0.98 (0.90 to 1.06)
order Mollicutes RF9	OSA	MR Egger	12	-0.058145	0.130473	0.665345	0.94 (0.73 to 1.22)
order Mollicutes RF9	OSA	Weighted median	12	0.0642456	0.0514739	0.211987	1.07 (0.96 to 1.18)
order Mollicutes RF9	OSA	Inverse variance weighted	12	0.044979	0.042203	0.286525	1.05 (0.96 to 1.14)
order Mollicutes RF9	OSA	Simple mode	12	0.117257	0.0960806	0.24783	1.12 (0.93 to 1.36)
order Mollicutes RF9	OSA	Weighted mode	12	0.117257	0.106953	0.296355	1.12 (0.91 to 1.39)
order NB1n	OSA	MR Egger	12	0.00767036	0.165385	0.963922	1.01 (0.73 to 1.39)
order NB1n	OSA	Weighted median	12	0.0484295	0.0405635	0.23251	1.05 (0.97 to 1.14)
order NB1n	OSA	Inverse variance weighted	12	-0.00887171	0.0388853	0.819529	0.99 (0.92 to 1.07)
order NB1n	OSA	Simple mode	12	0.0898574	0.0796791	0.283427	1.09 (0.94 to 1.28)
order NB1n	OSA	Weighted mode	12	0.0898574	0.0802145	0.286485	1.09 (0.93 to 1.28)
order Pasteurellales	OSA	MR Egger	13	-0.00183103	0.0773495	0.981538	1.00 (0.86 to 1.16)
order Pasteurellales	OSA	Weighted median	13	-0.0110912	0.0417929	0.790714	0.99 (0.91 to 1.07)
order Pasteurellales	OSA	Inverse variance weighted	13	-0.033972	0.0349175	0.330592	0.97 (0.90 to 1.04)
order Pasteurellales	OSA	Simple mode	13	-0.0526814	0.0660679	0.440722	0.95 (0.83 to 1.08)
order Pasteurellales	OSA	Weighted mode	13	-0.0003297	0.0585321	0.995598	1.00 (0.89 to 1.12)
order Rhodospirillales	OSA	MR Egger	13	-0.0545414	0.119661	0.657401	0.95 (0.75 to 1.20)
order Rhodospirillales	OSA	Weighted median	13	-0.0279008	0.0429448	0.515892	0.97 (0.89 to 1.06)
order Rhodospirillales	OSA	Inverse variance weighted	13	-0.0193219	0.0305677	0.52732	0.98 (0.92 to 1.04)
order Rhodospirillales	OSA	Simple mode	13	-0.0395256	0.074449	0.605169	0.96 (0.83 to 1.11)
order Rhodospirillales	OSA	Weighted mode	13	-0.0421747	0.0640806	0.522867	0.96 (0.85 to 1.09)
order Selenomonadales	OSA	MR Egger	12	-0.245929	0.163772	0.164086	0.78 (0.57 to 1.08)
order Selenomonadales	OSA	Weighted median	12	0.0121558	0.0685883	0.859329	1.01 (0.88 to 1.16)
order Selenomonadales	OSA	Inverse variance weighted	12	0.0222919	0.051612	0.665805	1.02 (0.92 to 1.13)
order Selenomonadales	OSA	Simple mode	12	-0.0337145	0.109032	0.762934	0.97 (0.78 to 1.20)
order Selenomonadales	OSA	Weighted mode	12	-0.0173396	0.107652	0.874958	0.98 (0.80 to 1.21)
order Verrucomicrobiales	OSA	MR Egger	11	0.281401	0.143596	0.0816884	1.32 (1.00 to 1.76)
order Verrucomicrobiales	OSA	Weighted median	11	-0.0439924	0.0571818	0.44169	0.96 (0.86 to 1.07)
order Verrucomicrobiales	OSA	Inverse variance weighted	11	-0.00782644	0.049118	0.873401	0.99 (0.90 to 1.09)
order Verrucomicrobiales	OSA	Simple mode	11	-0.112645	0.0938291	0.257599	0.89 (0.74 to 1.07)
order Verrucomicrobiales	OSA	Weighted mode	11	-0.0986919	0.0931321	0.314206	0.91 (0.75 to 1.09)
order Victivallales	OSA	MR Egger	8	-0.131257	0.108014	0.269938	0.88 (0.71 to 1.08)
order Victivallales	OSA	Weighted median	8	-0.0524735	0.0401275	0.190985	0.95 (0.88 to 1.03)
order Victivallales	OSA	Inverse variance weighted	8	-0.0259235	0.0303125	0.392436	0.97 (0.92 to 1.03)
order Victivallales	OSA	Simple mode	8	-0.0553984	0.0637933	0.413952	0.95 (0.83 to 1.07)
order Victivallales	OSA	Weighted mode	8	-0.0553984	0.0694927	0.451533	0.95 (0.83 to 1.08)
phylum Actinobacteria	OSA	MR Egger	13	-0.272001	0.298382	0.381531	0.76 (0.42 to 1.37)
phylum Actinobacteria	OSA	Weighted median	13	0.0177849	0.0708001	0.801661	1.02 (0.89 to 1.17)
phylum Actinobacteria	OSA	Inverse variance weighted	13	-0.032794	0.0631063	0.603299	0.97 (0.86 to 1.10)
phylum Actinobacteria	OSA	Simple mode	13	-0.0210557	0.11963	0.863223	0.98 (0.77 to 1.24)
phylum Actinobacteria	OSA	Weighted mode	13	0.0212027	0.109687	0.849956	1.02 (0.82 to 1.27)
phylum Bacteroidetes	OSA	MR Egger	10	-0.088492	0.113608	0.458441	0.92 (0.73 to 1.14)
phylum Bacteroidetes	OSA	Weighted median	10	-0.066569	0.0658296	0.311906	0.94 (0.82 to 1.06)
phylum Bacteroidetes	OSA	Inverse variance weighted	10	-0.0642127	0.0513568	0.211181	0.94 (0.85 to 1.04)
phylum Bacteroidetes	OSA	Simple mode	10	-0.0702474	0.104173	0.517043	0.93 (0.76 to 1.14)
phylum Bacteroidetes	OSA	Weighted mode	10	-0.0630649	0.0884917	0.494114	0.94 (0.79 to 1.12)
phylum Cyanobacteria	OSA	MR Egger	8	0.0778499	0.171401	0.665655	1.08 (0.77 to 1.51)
phylum Cyanobacteria	OSA	Weighted median	8	-0.0510639	0.0517128	0.323421	0.95 (0.86 to 1.05)
phylum Cyanobacteria	OSA	Inverse variance weighted	8	-0.0697149	0.047551	0.142619	0.93 (0.85 to 1.02)
phylum Cyanobacteria	OSA	Simple mode	8	-0.0515028	0.0660104	0.460823	0.95 (0.83 to 1.08)
phylum Cyanobacteria	OSA	Weighted mode	8	-0.0515028	0.0677908	0.47222	0.95 (0.83 to 1.08)
phylum Euryarchaeota	OSA	MR Egger	11	-0.0510744	0.117668	0.674468	0.95 (0.75 to 1.20)
phylum Euryarchaeota	OSA	Weighted median	11	0.0078952	0.0330188	0.811019	1.01 (0.94 to 1.08)
phylum Euryarchaeota	OSA	Inverse variance weighted	11	0.00267574	0.0255122	0.91647	1.00 (0.95 to 1.05)
phylum Euryarchaeota	OSA	Simple mode	11	-0.0112099	0.0581759	0.851059	0.99 (0.88 to 1.11)
phylum Euryarchaeota	OSA	Weighted mode	11	0.00667091	0.0511003	0.898724	1.01 (0.91 to 1.11)
phylum Firmicutes	OSA	MR Egger	14	-0.109129	0.102262	0.3069	0.90 (0.73 to 1.10)
phylum Firmicutes	OSA	Weighted median	14	-0.0283016	0.0557798	0.611888	0.97 (0.87 to 1.08)
phylum Firmicutes	OSA	Inverse variance weighted	14	-0.0451974	0.0428056	0.291026	0.96 (0.88 to 1.04)
phylum Firmicutes	OSA	Simple mode	14	-0.0422905	0.102203	0.685773	0.96 (0.78 to 1.17)
phylum Firmicutes	OSA	Weighted mode	14	-0.0535827	0.0921069	0.570689	0.95 (0.79 to 1.14)
phylum Lentisphaerae	OSA	MR Egger	9	-0.0940543	0.108291	0.413885	0.91 (0.74 to 1.13)
phylum Lentisphaerae	OSA	Weighted median	9	-0.0458272	0.0407602	0.260881	0.96 (0.88 to 1.03)
phylum Lentisphaerae	OSA	Inverse variance weighted	9	-0.00727741	0.0283848	0.797654	0.99 (0.94 to 1.05)
phylum Lentisphaerae	OSA	Simple mode	9	-0.053379	0.065239	0.43693	0.95 (0.83 to 1.08)
phylum Lentisphaerae	OSA	Weighted mode	9	-0.0553843	0.0662887	0.427682	0.95 (0.83 to 1.08)
phylum Proteobacteria	OSA	MR Egger	12	0.0188904	0.126661	0.884408	1.02 (0.80 to 1.31)
phylum Proteobacteria	OSA	Weighted median	12	-0.0729559	0.0645348	0.25827	0.93 (0.82 to 1.05)
phylum Proteobacteria	OSA	Inverse variance weighted	12	-0.0942349	0.0455112	0.0383976	0.91 (0.83 to 0.99)
phylum Proteobacteria	OSA	Simple mode	12	-0.0563028	0.104715	0.601509	0.95 (0.77 to 1.16)
phylum Proteobacteria	OSA	Weighted mode	12	-0.0602396	0.0917886	0.525131	0.94 (0.79 to 1.13)
phylum Tenericutes	OSA	MR Egger	12	-0.155397	0.12878	0.255323	0.86 (0.67 to 1.10)
phylum Tenericutes	OSA	Weighted median	12	0.0435972	0.054796	0.426249	1.04 (0.94 to 1.16)
phylum Tenericutes	OSA	Inverse variance weighted	12	0.0234354	0.0397328	0.555308	1.02 (0.95 to 1.11)
phylum Tenericutes	OSA	Simple mode	12	0.0887138	0.103035	0.407609	1.09 (0.89 to 1.34)
phylum Tenericutes	OSA	Weighted mode	12	0.0838374	0.109328	0.459316	1.09 (0.88 to 1.35)
phylum Verrucomicrobia	OSA	MR Egger	12	0.17776	0.107466	0.129109	1.19 (0.97 to 1.47)
phylum Verrucomicrobia	OSA	Weighted median	12	0.00747073	0.0549352	0.891828	1.01 (0.90 to 1.12)
phylum Verrucomicrobia	OSA	Inverse variance weighted	12	-0.00558009	0.0450791	0.901486	0.99 (0.91 to 1.09)
phylum Verrucomicrobia	OSA	Simple mode	12	-0.115456	0.0976822	0.262143	0.89 (0.74 to 1.08)
phylum Verrucomicrobia	OSA	Weighted mode	12	0.0316583	0.0688659	0.654677	1.03 (0.90 to 1.18)
MR, Mendelian randomization; OSA, Obstructive sleep apnea; SNP,single nucleotide polymorphism; SE, standard error; OR, odds ratio;CI, Confidence interval

## Sheet: TableS5
Table S5 The heterogeneity of gut microbiota instrumental variables.
Exposure	Outcome	IVW_Cochrane_Q	IVW_Cochrane_Q_df	IVW_Cochrane_Q_pval
class Actinobacteria	OSA	11.6641	12	0.473016
class Alphaproteobacteria	OSA	8.35506	5	0.137723
class Bacilli	OSA	29.2123	17	0.0326176
class Bacteroidia	OSA	7.91365	12	0.791841
class Betaproteobacteria	OSA	7.92135	9	0.542091
class Clostridia	OSA	9.46683	10	0.488445
class Coriobacteriia	OSA	21.7221	13	0.0598195
class Deltaproteobacteria	OSA	13.8902	11	0.239126
class Erysipelotrichia	OSA	18.6733	12	0.0967233
class Gammaproteobacteria	OSA	4.99896	5	0.416007
class Lentisphaeria	OSA	4.56119	7	0.713337
class Melaibacteria	OSA	6.0137	9	0.738546
class Methanobacteria	OSA	7.38553	8	0.495664
class Mollicutes	OSA	12.2505	11	0.34511
class Negativicutes	OSA	12.972	11	0.295157
class Verrucomicrobiae	OSA	15.2344	10	0.123748
family Acidaminococcaceae	OSA	6.71098	5	0.243037
family Actinomycetaceae	OSA	9.19621	3	0.0267928
family Alcaligeceae	OSA	4.48342	10	0.922916
family Bacteroidaceae	OSA	6.55113	7	0.47706
family Bacteroidales S24 7group	OSA	4.48018	6	0.611985
family Bifidobacteriaceae	OSA	5.02144	9	0.832436
family Clostridiaceae1	OSA	8.40884	9	0.493527
family Clostridiales vadin BB60 group	OSA	14.9168	14	0.383864
family Coriobacteriaceae	OSA	21.7221	13	0.0598195
family Defluviitaleaceae	OSA	5.1498	10	0.880949
family Desulfovibrioceae	OSA	11.449	8	0.17753
family Enterobacteriaceae	OSA	6.43268	6	0.376504
family Erysipelotrichaceae	OSA	18.6733	12	0.0967233
family Family XI	OSA	7.26017	7	0.402303
family Family XIII	OSA	6.92752	6	0.327603
family Lachnospiraceae	OSA	11.8507	15	0.690295
family Lactobacillaceae	OSA	2.0901	6	0.911228
family Methanobacteriaceae	OSA	7.38553	8	0.495664
family Oxalobacteraceae	OSA	9.00516	13	0.772554
family Pasteurellaceae	OSA	17.4906	12	0.132054
family Peptococcaceae	OSA	6.49237	8	0.592254
family Peptostreptococcaceae	OSA	18.0101	11	0.0813462
family Porphyromodaceae	OSA	11.7225	8	0.164023
family Prevotellaceae	OSA	25.2368	15	0.0468523
family Rhodospirillaceae	OSA	6.81524	13	0.91142
family Rikenellaceae	OSA	19.7972	15	0.179849
family Ruminococcaceae	OSA	8.40581	9	0.493823
family Streptococcaceae	OSA	24.4767	10	0.0064308
family Veillonellaceae	OSA	18.1722	17	0.378056
family Verrucomicrobiaceae	OSA	15.2347	10	0.123737
family Victivallaceae	OSA	17.374	10	0.0664873
genus Actinomyces	OSA	8.27328	5	0.141804
genus Adlercreutzia	OSA	8.33559	7	0.303934
genus Aerofilum	OSA	6.01052	9	0.738864
genus Aerostipes	OSA	24.6228	12	0.016715
genus Aerotruncus	OSA	13.8067	12	0.31322
genus Akkermansia	OSA	15.2366	10	0.123671
genus Alistipes	OSA	12.5102	11	0.326536
genus Allisonella	OSA	5.33666	7	0.618952
genus Alloprevotella	OSA	5.01298	4	0.285968
genus Bacteroides	OSA	6.55113	7	0.47706
genus Barnesiella	OSA	7.63698	11	0.745406
genus Bifidobacterium	OSA	12.5431	10	0.250349
genus Bilophila	OSA	23.3554	12	0.0248557
genus Butyricicoccus	OSA	3.05176	7	0.880173
genus Butyricimos	OSA	9.20325	12	0.685479
genus Butyrivibrio	OSA	28.4591	14	0.0123576
genus Candidatus Soleaferrea	OSA	4.91869	8	0.76623
genus Catenibacterium	OSA	1.26441	3	0.737601
genus Christensenellaceae R 7group	OSA	1.55483	7	0.98035
genus Clostridium innocuum group	OSA	11.1691	7	0.13141
genus Clostridium sensustricto1	OSA	1.443	5	0.919553
genus Collinsella	OSA	9.61231	8	0.293297
genus Coprobacter	OSA	9.56808	10	0.479168
genus Coprococcus1	OSA	11.9193	10	0.290497
genus Coprococcus2	OSA	11.9748	7	0.10139
genus Coprococcus3	OSA	5.20916	7	0.634455
genus Defluviitaleaceae UCG011	OSA	5.02942	8	0.754427
genus Desulfovibrio	OSA	11.9576	8	0.153107
genus Dialister	OSA	7.92061	9	0.542167
genus Dorea	OSA	18.9818	9	0.0253485
genus Eggerthella	OSA	2.71326	8	0.951044
genus Eisenbergiella	OSA	15.9323	10	0.101587
genus Enterorhabdus	OSA	3.654	5	0.600224
genus Erysipelatoclostridium	OSA	22.2199	14	0.0742069
genus Escherichia Shigella	OSA	10.0672	9	0.345074
genus Eubacterium brachy group	OSA	8.51696	9	0.483002
genus Eubacterium coprostanoligenes group	OSA	16.6657	11	0.118162
genus Eubacterium eligens group	OSA	3.3031	5	0.653366
genus Eubacterium fissicatena group	OSA	12.9183	7	0.074123
genus Eubacterium hallii group	OSA	21.9088	13	0.0567904
genus Eubacterium nodatum group	OSA	11.5437	10	0.316751
genus Eubacterium oxidoreducens group	OSA	3.99955	4	0.406067
genus Eubacterium rectale group	OSA	5.63853	7	0.582531
genus Eubacterium rumintium group	OSA	19.8476	17	0.282098
genus Eubacterium ventriosum group	OSA	11.4761	14	0.648299
genus Eubacterium xylanophilum group	OSA	4.69341	8	0.789786
genus Faecalibacterium	OSA	12.7881	9	0.17243
genus Family XIII AD3011 group	OSA	14.8124	12	0.251856
genus Family XIII UCG001	OSA	5.59566	7	0.587672
genus Flavonifractor	OSA	3.20229	4	0.524561
genus Fusicatenibacter	OSA	22.8269	16	0.118442
genus Gordonibacter	OSA	16.781	10	0.0793528
genus Haemophilus	OSA	5.20239	8	0.735742
genus Holdemanella	OSA	8.93629	10	0.538161
genus Holdemania	OSA	8.10374	13	0.836776
genus Howardella	OSA	5.18908	8	0.737189
genus Hungatella	OSA	7.1266	4	0.129347
genus Intestinibacter	OSA	19.335	13	0.113078
genus Intestinimos	OSA	19.9709	15	0.173052
genus Lachnoclostridium	OSA	7.27311	11	0.776555
genus Lachnospiraceae FCS020 group	OSA	12.2422	11	0.345715
genus Lachnospiraceae NC2004 group	OSA	14.0928	8	0.079378
genus Lachnospiraceae ND3007 group	OSA	15.3738	2	0.000458797
genus Lachnospiraceae NK4A136 group	OSA	19.0819	14	0.161842
genus Lachnospiraceae UCG001	OSA	20.17	12	0.0639375
genus Lachnospiraceae UCG004	OSA	19.7706	11	0.0485879
genus Lachnospiraceae UCG008	OSA	15.1998	9	0.0855933
genus Lachnospiraceae UCG010	OSA	10.9622	9	0.278307
genus Lactobacillus	OSA	1.44924	6	0.962795
genus Lactococcus	OSA	12.0982	7	0.0973741
genus Marvinbryantia	OSA	10.0148	9	0.349288
genus Methanobrevibacter	OSA	9.18889	5	0.101763
genus Odoribacter	OSA	7.68782	6	0.261878
genus Olsenella	OSA	5.58572	9	0.780557
genus Oscillibacter	OSA	17.2151	11	0.101672
genus Oscillospira	OSA	6.56845	7	0.47515
genus Oxalobacter	OSA	7.20405	10	0.706051
genus Parabacteroides	OSA	6.62883	4	0.156852
genus Paraprevotella	OSA	9.69181	12	0.642978
genus Parasutterella	OSA	21.843	12	0.0393174
genus Peptococcus	OSA	21.1833	11	0.0315206
genus Phascolarctobacterium	OSA	2.5702	6	0.86053
genus Prevotella7	OSA	4.61061	10	0.915628
genus Prevotella9	OSA	11.7614	14	0.625454
genus Rikenellaceae RC9 gut group	OSA	15.0472	10	0.13035
genus Romboutsia	OSA	16.0198	12	0.190329
genus Roseburia	OSA	16.4786	12	0.170287
genus Ruminiclostridium5	OSA	3.73378	9	0.928045
genus Ruminiclostridium6	OSA	20.0451	14	0.128726
genus Ruminiclostridium9	OSA	7.57435	7	0.371618
genus Ruminococcaceae NK4A214 group	OSA	6.59313	12	0.88329
genus Ruminococcaceae UCG002	OSA	14.0779	19	0.779129
genus Ruminococcaceae UCG003	OSA	16.1884	11	0.134279
genus Ruminococcaceae UCG004	OSA	14.8931	10	0.136008
genus Ruminococcaceae UCG005	OSA	14.9118	13	0.312889
genus Ruminococcaceae UCG009	OSA	6.40593	10	0.780085
genus Ruminococcaceae UCG010	OSA	5.83109	5	0.323003
genus Ruminococcaceae UCG011	OSA	6.35787	7	0.498638
genus Ruminococcaceae UCG013	OSA	13.2765	10	0.20862
genus Ruminococcaceae UCG014	OSA	4.78228	9	0.85286
genus Ruminococcus gauvreauii group	OSA	11.5474	10	0.316485
genus Ruminococcus gvus group	OSA	3.05744	10	0.98004
genus Ruminococcus torques group	OSA	6.17295	5	0.289752
genus Ruminococcus1	OSA	13.0628	9	0.159785
genus Ruminococcus2	OSA	10.1171	14	0.753575
genus Sellimonas	OSA	7.89108	5	0.162341
genus Senegalimassilia	OSA	3.0014	4	0.557592
genus Slackia	OSA	8.70747	5	0.121317
genus Streptococcus	OSA	17.1857	11	0.102501
genus Subdoligranulum	OSA	8.68438	9	0.466904
genus Sutterella	OSA	25.5495	11	0.00756895
genus Terrisporobacter	OSA	2.7543	4	0.599746
genus Turicibacter	OSA	9.02816	8	0.339926
genus Tyzzerella3	OSA	20.5744	11	0.0380584
genus Veillonella	OSA	2.07089	4	0.722723
genus Victivallis	OSA	3.22593	9	0.95466
order Actinomycetales	OSA	9.19363	3	0.0268242
order Bacillales	OSA	4.47935	7	0.723202
order Bacteroidales	OSA	7.91365	12	0.791841
order Bifidobacteriales	OSA	5.02144	9	0.832436
order Burkholderiales	OSA	7.47439	9	0.587853
order Clostridiales	OSA	10.3244	11	0.501465
order Coriobacteriales	OSA	21.7221	13	0.0598195
order Desulfovibrioles	OSA	12.2574	10	0.268199
order Enterobacteriales	OSA	6.43268	6	0.376504
order Erysipelotrichales	OSA	18.6733	12	0.0967233
order Gastraerophilales	OSA	5.60181	8	0.691736
order Lactobacillales	OSA	32.8926	14	0.00298551
order Methanobacteriales	OSA	7.38553	8	0.495664
order Mollicutes RF9	OSA	15.0928	11	0.178286
order NB1n	OSA	25.8403	11	0.00685432
order Pasteurellales	OSA	17.4906	12	0.132054
order Rhodospirillales	OSA	9.92534	12	0.622511
order Selenomodales	OSA	12.972	11	0.295157
order Verrucomicrobiales	OSA	15.2344	10	0.123748
order Victivallales	OSA	4.56119	7	0.713337
phylum Actinobacteria	OSA	20.7121	12	0.0547589
phylum Bacteroidetes	OSA	4.90337	9	0.842649
phylum Cyanobacteria	OSA	11.8426	7	0.105856
phylum Euryarchaeota	OSA	12.1125	10	0.277597
phylum Firmicutes	OSA	15.0789	13	0.302456
phylum Lentisphaerae	OSA	7.62535	8	0.470896
phylum Proteobacteria	OSA	10.4262	11	0.492507
phylum Tenericutes	OSA	12.2505	11	0.34511
phylum Verrucomicrobia	OSA	15.6825	11	0.153331
Df, degree of freedom; OSA, Obstructive sleep apnea; IVW, Inverse variance weighted.

## Sheet: TableS6
Table S6 Directional horizontal pleiotropy assessed by intercept term in MR Egger regression of the association between gut microbiota and OSA.
Exposure	Outcome	Egger intercept	SE	Pvalue
class Actinobacteria	OSA	-0.0148584	0.00863441	0.113249
class Alphaproteobacteria	OSA	0.000507339	0.0222661	0.982913
class Bacilli	OSA	-0.0115249	0.0096521	0.249869
class Bacteroidia	OSA	-0.00163374	0.00658331	0.80858
class Betaproteobacteria	OSA	-0.00590982	0.0109454	0.603941
class Clostridia	OSA	-0.00149305	0.00874181	0.868164
class Coriobacteriia	OSA	-0.0253725	0.0151468	0.119753
class Deltaproteobacteria	OSA	0.0171732	0.0148833	0.275391
class Erysipelotrichia	OSA	-0.00833438	0.0160944	0.614822
class Gammaproteobacteria	OSA	0.00574959	0.0158579	0.735272
class Lentisphaeria	OSA	0.01563	0.0153837	0.348827
class Melaibacteria	OSA	0.00604359	0.0101476	0.567926
class Methanobacteria	OSA	0.0048977	0.0169337	0.780785
class Mollicutes	OSA	0.0163293	0.0112391	0.176901
class Negativicutes	OSA	0.0177245	0.010355	0.117739
class Verrucomicrobiae	OSA	-0.0237397	0.0112618	0.0642796
family Acidaminococcaceae	OSA	-0.0208099	0.0168811	0.285173
family Actinomycetaceae	OSA	0.0214762	0.0234054	0.455705
family Alcaligeceae	OSA	-0.00082052	0.0144869	0.956071
family Bacteroidaceae	OSA	-0.00455388	0.0195273	0.823354
family Bacteroidales S24 7group	OSA	-0.000251798	0.0149582	0.987221
family Bifidobacteriaceae	OSA	-0.00852632	0.0135807	0.547615
family Clostridiaceae1	OSA	-0.00502157	0.00979239	0.621945
family Clostridiales vadin BB60 group	OSA	0.0101553	0.00800136	0.226622
family Coriobacteriaceae	OSA	-0.0253725	0.0151468	0.119753
family Defluviitaleaceae	OSA	-0.0173825	0.0122388	0.189228
family Desulfovibrioceae	OSA	0.0175375	0.0169019	0.333961
family Enterobacteriaceae	OSA	0.0254308	0.0258211	0.36991
family Erysipelotrichaceae	OSA	-0.00833438	0.0160944	0.614822
family Family XI	OSA	-0.0192195	0.021193	0.399427
family Family XIII	OSA	0.00252279	0.0177943	0.892793
family Lachnospiraceae	OSA	0.00924455	0.00904999	0.324347
family Lactobacillaceae	OSA	0.00110843	0.0126861	0.933766
family Methanobacteriaceae	OSA	0.0048977	0.0169337	0.780785
family Oxalobacteraceae	OSA	0.00791426	0.0120289	0.523
family Pasteurellaceae	OSA	-0.00427998	0.00910879	0.647623
family Peptococcaceae	OSA	-0.00352998	0.00990727	0.732112
family Peptostreptococcaceae	OSA	-0.00125133	0.00939742	0.896711
family Porphyromodaceae	OSA	-0.0332204	0.0153931	0.0677936
family Prevotellaceae	OSA	0.0122391	0.0120506	0.327032
family Rhodospirillaceae	OSA	0.000284812	0.0121784	0.981726
family Rikenellaceae	OSA	-0.00935137	0.00992733	0.362173
family Ruminococcaceae	OSA	7.78971e-05	0.00883775	0.993183
family Streptococcaceae	OSA	0.0172992	0.0256517	0.51701
family Veillonellaceae	OSA	-0.00617987	0.0053046	0.261094
family Verrucomicrobiaceae	OSA	-0.023754	0.0112534	0.0639846
family Victivallaceae	OSA	0.0191715	0.0203773	0.37136
genus Actinomyces	OSA	0.0175863	0.0187089	0.400441
genus Adlercreutzia	OSA	0.00301743	0.0191479	0.879953
genus Aerofilum	OSA	0.00257452	0.0167817	0.881872
genus Aerostipes	OSA	0.000368604	0.0158792	0.981896
genus Aerotruncus	OSA	0.0144053	0.00875159	0.128002
genus Akkermansia	OSA	-0.0239102	0.0112131	0.0617847
genus Alistipes	OSA	0.0162265	0.0156351	0.323795
genus Allisonella	OSA	0.0171714	0.0233965	0.490666
genus Alloprevotella	OSA	-0.0495194	0.038547	0.289124
genus Bacteroides	OSA	-0.00455388	0.0195273	0.823354
genus Barnesiella	OSA	-0.0159038	0.0130946	0.252445
genus Bifidobacterium	OSA	-0.0134959	0.00773859	0.11513
genus Bilophila	OSA	0.0412034	0.017525	0.0384116
genus Butyricicoccus	OSA	0.000413436	0.00847336	0.962668
genus Butyricimos	OSA	0.00140468	0.0115821	0.905656
genus Butyrivibrio	OSA	0.0148013	0.0163649	0.382211
genus Candidatus Soleaferrea	OSA	0.0324914	0.0308471	0.327196
genus Catenibacterium	OSA	0.0187173	0.058964	0.780988
genus Christensenellaceae R 7group	OSA	-0.00182223	0.0155283	0.910414
genus Clostridium innocuum group	OSA	-0.0125799	0.0247523	0.629432
genus Clostridium sensustricto1	OSA	-0.00298161	0.0129208	0.828824
genus Collinsella	OSA	-0.00235595	0.0164463	0.890128
genus Coprobacter	OSA	0.000542122	0.0132019	0.968142
genus Coprococcus1	OSA	0.00642972	0.00885755	0.486345
genus Coprococcus2	OSA	0.00398373	0.0385636	0.921089
genus Coprococcus3	OSA	0.000110265	0.0187018	0.995487
genus Defluviitaleaceae UCG011	OSA	-0.0243901	0.0142028	0.12963
genus Desulfovibrio	OSA	0.00370814	0.0161018	0.824449
genus Dialister	OSA	0.00343702	0.0126843	0.793277
genus Dorea	OSA	-0.00314182	0.0149073	0.838346
genus Eggerthella	OSA	0.00250762	0.0149074	0.871173
genus Eisenbergiella	OSA	-0.0182564	0.028452	0.537093
genus Enterorhabdus	OSA	-0.0100448	0.0154331	0.550631
genus Erysipelatoclostridium	OSA	0.0168538	0.0120105	0.183973
genus Escherichia Shigella	OSA	0.0233154	0.0105876	0.058797
genus Eubacterium brachy group	OSA	-0.00764101	0.0130444	0.57418
genus Eubacterium coprostanoligenes group	OSA	0.0203488	0.0132026	0.154277
genus Eubacterium eligens group	OSA	0.0212915	0.0179225	0.300559
genus Eubacterium fissicatena group	OSA	0.0072179	0.0286968	0.809803
genus Eubacterium hallii group	OSA	0.000345247	0.00865308	0.96883
genus Eubacterium nodatum group	OSA	-0.000921291	0.0162767	0.956099
genus Eubacterium oxidoreducens group	OSA	0.00930777	0.0179976	0.640752
genus Eubacterium rectale group	OSA	-0.0285554	0.0130219	0.0707937
genus Eubacterium rumintium group	OSA	0.00453165	0.00874794	0.61153
genus Eubacterium ventriosum group	OSA	-0.0027358	0.0131759	0.83873
genus Eubacterium xylanophilum group	OSA	0.0137433	0.0106468	0.237755
genus Faecalibacterium	OSA	-0.022187	0.00816816	0.0264002
genus Family XIII AD3011 group	OSA	0.00285551	0.0182402	0.878435
genus Family XIII UCG001	OSA	-0.00413905	0.0124536	0.750922
genus Flavonifractor	OSA	-0.0170103	0.0184842	0.425303
genus Fusicatenibacter	OSA	-0.00741209	0.0120393	0.54735
genus Gordonibacter	OSA	-0.0366966	0.0157531	0.0447843
genus Haemophilus	OSA	0.0103519	0.00898897	0.287286
genus Holdemanella	OSA	0.00279024	0.00922811	0.769247
genus Holdemania	OSA	0.0151256	0.00903034	0.11978
genus Howardella	OSA	-0.0176921	0.0147604	0.269676
genus Hungatella	OSA	-0.0143346	0.0435917	0.763896
genus Intestinibacter	OSA	-0.0156724	0.0105507	0.163218
genus Intestinimos	OSA	-0.00608673	0.00932767	0.52462
genus Lachnoclostridium	OSA	-0.00331051	0.012271	0.792813
genus Lachnospiraceae FCS020 group	OSA	0.00529305	0.00845107	0.545138
genus Lachnospiraceae NC2004 group	OSA	0.00534545	0.0217505	0.812916
genus Lachnospiraceae ND3007 group	OSA	0.158104	0.325751	0.712337
genus Lachnospiraceae NK4A136 group	OSA	-0.00935862	0.00580264	0.130784
genus Lachnospiraceae UCG001	OSA	-0.0264578	0.0156631	0.119295
genus Lachnospiraceae UCG004	OSA	0.0159658	0.0159209	0.339595
genus Lachnospiraceae UCG008	OSA	0.00962588	0.0224707	0.679678
genus Lachnospiraceae UCG010	OSA	-0.0168906	0.0112233	0.170751
genus Lactobacillus	OSA	-0.00314362	0.0104957	0.776598
genus Lactococcus	OSA	0.0148316	0.0250383	0.57524
genus Marvinbryantia	OSA	0.00985128	0.0164176	0.565083
genus Methanobrevibacter	OSA	0.00735878	0.0266368	0.796032
genus Odoribacter	OSA	0.0243142	0.012775	0.11538
genus Olsenella	OSA	0.00797214	0.01016	0.45526
genus Oscillibacter	OSA	-0.0149839	0.0140654	0.311785
genus Oscillospira	OSA	0.00570136	0.0183489	0.766524
genus Oxalobacter	OSA	-0.0131055	0.0171513	0.464361
genus Parabacteroides	OSA	-0.0506648	0.0468114	0.358345
genus Paraprevotella	OSA	0.00768418	0.0108988	0.49544
genus Parasutterella	OSA	-0.00130401	0.010681	0.905032
genus Peptococcus	OSA	0.00453883	0.0188501	0.814586
genus Phascolarctobacterium	OSA	-0.0135636	0.019831	0.524404
genus Prevotella7	OSA	0.000796337	0.0187037	0.966969
genus Prevotella9	OSA	0.000162505	0.0085084	0.985052
genus Rikenellaceae RC9 gut group	OSA	0.0233773	0.0236041	0.347861
genus Romboutsia	OSA	-0.00325564	0.0114331	0.781121
genus Roseburia	OSA	-0.00520445	0.0120744	0.67477
genus Ruminiclostridium5	OSA	-0.00445682	0.0136546	0.752499
genus Ruminiclostridium6	OSA	-0.00400059	0.0100388	0.696721
genus Ruminiclostridium9	OSA	0.000124064	0.0200666	0.995267
genus Ruminococcaceae NK4A214 group	OSA	0.00767498	0.0100315	0.460319
genus Ruminococcaceae UCG002	OSA	0.00651353	0.00654063	0.332519
genus Ruminococcaceae UCG003	OSA	0.0128046	0.0117652	0.301975
genus Ruminococcaceae UCG004	OSA	0.000864375	0.021892	0.969367
genus Ruminococcaceae UCG005	OSA	-0.000232618	0.009536	0.98094
genus Ruminococcaceae UCG009	OSA	-0.000436024	0.0119595	0.971713
genus Ruminococcaceae UCG010	OSA	0.0150631	0.0103141	0.217956
genus Ruminococcaceae UCG011	OSA	0.0318915	0.0169488	0.108908
genus Ruminococcaceae UCG013	OSA	-0.0115291	0.0115642	0.344832
genus Ruminococcaceae UCG014	OSA	0.0006748	0.00813574	0.935935
genus Ruminococcus gauvreauii group	OSA	0.00364957	0.0142266	0.803309
genus Ruminococcus gvus group	OSA	-0.00695407	0.0156526	0.667334
genus Ruminococcus torques group	OSA	-0.0149981	0.0221722	0.53586
genus Ruminococcus1	OSA	0.0109618	0.011288	0.359942
genus Ruminococcus2	OSA	-0.00682027	0.00670398	0.327549
genus Sellimonas	OSA	0.0345063	0.0418623	0.456093
genus Senegalimassilia	OSA	0.0212974	0.0175665	0.312134
genus Slackia	OSA	0.0392238	0.0345646	0.31985
genus Streptococcus	OSA	-0.00701181	0.0178017	0.701935
genus Subdoligranulum	OSA	0.00552169	0.00923729	0.566532
genus Sutterella	OSA	0.00654611	0.0188169	0.735139
genus Terrisporobacter	OSA	-0.0069853	0.0141843	0.656177
genus Turicibacter	OSA	0.01771	0.0173102	0.340312
genus Tyzzerella3	OSA	-0.0363774	0.0275445	0.216035
genus Veillonella	OSA	0.10796	0.0909813	0.320785
genus Victivallis	OSA	0.0213447	0.0237201	0.394477
order Actinomycetales	OSA	0.021483	0.0234508	0.456326
order Bacillales	OSA	0.0218541	0.0151373	0.198926
order Bacteroidales	OSA	-0.00163374	0.00658331	0.80858
order Bifidobacteriales	OSA	-0.00852632	0.0135807	0.547615
order Burkholderiales	OSA	-0.00492515	0.0109379	0.664458
order Clostridiales	OSA	-0.0016942	0.00848599	0.845759
order Coriobacteriales	OSA	-0.0253725	0.0151468	0.119753
order Desulfovibrioles	OSA	0.0175264	0.0141419	0.24657
order Enterobacteriales	OSA	0.0254308	0.0258211	0.36991
order Erysipelotrichales	OSA	-0.00833438	0.0160944	0.614822
order Gastraerophilales	OSA	0.00902015	0.0109103	0.435649
order Lactobacillales	OSA	-0.00281697	0.0122419	0.821588
order Methanobacteriales	OSA	0.0048977	0.0169337	0.780785
order Mollicutes RF9	OSA	0.00884752	0.0105748	0.422326
order NB1n	OSA	-0.00197744	0.0191603	0.919841
order Pasteurellales	OSA	-0.00427998	0.00910879	0.647623
order Rhodospirillales	OSA	0.00359242	0.0118006	0.766485
order Selenomodales	OSA	0.0177245	0.010355	0.117739
order Verrucomicrobiales	OSA	-0.0237397	0.0112618	0.0642796
order Victivallales	OSA	0.01563	0.0153837	0.348827
phylum Actinobacteria	OSA	0.0141597	0.0172518	0.429206
phylum Bacteroidetes	OSA	0.00198971	0.00830461	0.816672
phylum Cyanobacteria	OSA	-0.0179156	0.0199688	0.404183
phylum Euryarchaeota	OSA	0.00764523	0.0163044	0.650288
phylum Firmicutes	OSA	0.00571733	0.00826838	0.502429
phylum Lentisphaerae	OSA	0.0130042	0.0156608	0.433736
phylum Proteobacteria	OSA	-0.00799571	0.00835458	0.361109
phylum Tenericutes	OSA	0.0163293	0.0112391	0.176901
phylum Verrucomicrobia	OSA	-0.0174389	0.00945499	0.0949107
SE, standard error; OSA, obstructive sleep apnea; MR; mendelian randomization.

## Sheet: TableS7
Table S7 Steiger Test for the causal direction between gut microbiota and OSA.
Exposure	Outcome	Correct causal direction	Steiger test Pvalue
class Actinobacteria	OSA	TRUE	1.05738e-35
class Alphaproteobacteria	OSA	TRUE	8.61567e-16
class Bacilli	OSA	TRUE	1.34835e-42
class Bacteroidia	OSA	TRUE	3.94219e-35
class Betaproteobacteria	OSA	TRUE	2.62008e-27
class Clostridia	OSA	TRUE	3.10715e-30
class Coriobacteriia	OSA	TRUE	4.71518e-32
class Deltaproteobacteria	OSA	TRUE	8.76878e-30
class Erysipelotrichia	OSA	TRUE	1.50258e-31
class Gammaproteobacteria	OSA	TRUE	7.94728e-17
class Lentisphaeria	OSA	TRUE	6.56147e-23
class Melaibacteria	OSA	TRUE	3.8638e-28
class Methanobacteria	OSA	TRUE	1.88171e-24
class Mollicutes	OSA	TRUE	8.22614e-31
class Negativicutes	OSA	TRUE	3.20743e-31
class Verrucomicrobiae	OSA	TRUE	4.70503e-28
family Acidaminococcaceae	OSA	TRUE	2.07386e-15
family Actinomycetaceae	OSA	TRUE	1.42689e-09
family Alcaligeceae	OSA	TRUE	2.41722e-32
family Bacteroidaceae	OSA	TRUE	3.49227e-22
family Bacteroidales S24 7group	OSA	TRUE	1.57552e-18
family Bifidobacteriaceae	OSA	TRUE	2.04164e-31
family Clostridiaceae1	OSA	TRUE	3.84644e-25
family Clostridiales vadin BB60 group	OSA	TRUE	6.65861e-39
family Coriobacteriaceae	OSA	TRUE	4.71518e-32
family Defluviitaleaceae	OSA	TRUE	3.63421e-32
family Desulfovibrioceae	OSA	TRUE	2.32441e-23
family Enterobacteriaceae	OSA	TRUE	4.25059e-18
family Erysipelotrichaceae	OSA	TRUE	1.50258e-31
family Family XI	OSA	TRUE	1.05403e-21
family Family XIII	OSA	TRUE	1.23991e-18
family Lachnospiraceae	OSA	TRUE	2.14022e-42
family Lactobacillaceae	OSA	TRUE	1.58926e-18
family Methanobacteriaceae	OSA	TRUE	1.88171e-24
family Oxalobacteraceae	OSA	TRUE	5.37503e-40
family Pasteurellaceae	OSA	TRUE	5.1139e-31
family Peptococcaceae	OSA	TRUE	2.73885e-26
family Peptostreptococcaceae	OSA	TRUE	4.23637e-28
family Porphyromodaceae	OSA	TRUE	1.77035e-21
family Prevotellaceae	OSA	TRUE	4.55654e-39
family Rhodospirillaceae	OSA	TRUE	2.74303e-38
family Rikenellaceae	OSA	TRUE	2.48541e-39
family Ruminococcaceae	OSA	TRUE	1.09231e-25
family Streptococcaceae	OSA	TRUE	2.25524e-25
family Veillonellaceae	OSA	TRUE	5.89799e-45
family Verrucomicrobiaceae	OSA	TRUE	4.8861e-28
family Victivallaceae	OSA	TRUE	6.11641e-28
genus Actinomyces	OSA	TRUE	7.02871e-15
genus Adlercreutzia	OSA	TRUE	1.47059e-20
genus Aerofilum	OSA	TRUE	5.9858e-29
genus Aerostipes	OSA	TRUE	1.96362e-30
genus Aerotruncus	OSA	TRUE	8.72601e-31
genus Akkermansia	OSA	TRUE	4.52973e-28
genus Alistipes	OSA	TRUE	9.89587e-30
genus Allisonella	OSA	TRUE	1.40989e-20
genus Alloprevotella	OSA	TRUE	2.7357e-12
genus Bacteroides	OSA	TRUE	3.49227e-22
genus Barnesiella	OSA	TRUE	1.37985e-33
genus Bifidobacterium	OSA	TRUE	2.67837e-32
genus Bilophila	OSA	TRUE	2.26908e-29
genus Butyricicoccus	OSA	TRUE	7.69371e-23
genus Butyricimos	OSA	TRUE	1.11041e-33
genus Butyrivibrio	OSA	TRUE	3.62804e-34
genus Candidatus Soleaferrea	OSA	TRUE	9.73677e-25
genus Catenibacterium	OSA	TRUE	1.65562e-12
genus Christensenellaceae R 7group	OSA	TRUE	1.54672e-23
genus Clostridium innocuum group	OSA	TRUE	3.32151e-18
genus Clostridium sensustricto1	OSA	TRUE	6.00443e-17
genus Collinsella	OSA	TRUE	5.03822e-22
genus Coprobacter	OSA	TRUE	3.3084e-28
genus Coprococcus1	OSA	TRUE	9.19272e-29
genus Coprococcus2	OSA	TRUE	2.79269e-18
genus Coprococcus3	OSA	TRUE	4.82514e-20
genus Defluviitaleaceae UCG011	OSA	TRUE	1.72366e-26
genus Desulfovibrio	OSA	TRUE	1.12043e-21
genus Dialister	OSA	TRUE	1.61965e-24
genus Dorea	OSA	TRUE	2.08453e-22
genus Eggerthella	OSA	TRUE	3.56674e-23
genus Eisenbergiella	OSA	TRUE	1.2395e-25
genus Enterorhabdus	OSA	TRUE	3.88382e-15
genus Erysipelatoclostridium	OSA	TRUE	2.28062e-37
genus Escherichia Shigella	OSA	TRUE	6.41439e-25
genus Eubacterium brachy group	OSA	TRUE	1.65447e-25
genus Eubacterium coprostanoligenes group	OSA	TRUE	3.58895e-30
genus Eubacterium eligens group	OSA	TRUE	1.08758e-17
genus Eubacterium fissicatena group	OSA	TRUE	7.70783e-20
genus Eubacterium hallii group	OSA	TRUE	1.62549e-32
genus Eubacterium nodatum group	OSA	TRUE	3.02637e-28
genus Eubacterium oxidoreducens group	OSA	TRUE	5.4429e-14
genus Eubacterium rectale group	OSA	TRUE	4.01332e-21
genus Eubacterium rumintium group	OSA	TRUE	2.89486e-45
genus Eubacterium ventriosum group	OSA	TRUE	1.23898e-40
genus Eubacterium xylanophilum group	OSA	TRUE	5.03979e-22
genus Faecalibacterium	OSA	TRUE	1.47647e-24
genus Family XIII AD3011 group	OSA	TRUE	4.43909e-33
genus Family XIII UCG001	OSA	TRUE	2.97595e-22
genus Flavonifractor	OSA	TRUE	1.99579e-15
genus Fusicatenibacter	OSA	TRUE	5.63766e-41
genus Gordonibacter	OSA	TRUE	2.16415e-25
genus Haemophilus	OSA	TRUE	1.58509e-27
genus Holdemanella	OSA	TRUE	1.36406e-29
genus Holdemania	OSA	TRUE	6.29693e-36
genus Howardella	OSA	TRUE	1.03395e-24
genus Hungatella	OSA	TRUE	2.86252e-12
genus Intestinibacter	OSA	TRUE	4.69227e-34
genus Intestinimos	OSA	TRUE	2.03459e-40
genus Lachnoclostridium	OSA	TRUE	1.47061e-29
genus Lachnospiraceae FCS020 group	OSA	TRUE	3.75779e-31
genus Lachnospiraceae NC2004 group	OSA	TRUE	5.9184e-21
genus Lachnospiraceae ND3007 group	OSA	TRUE	6.96945e-06
genus Lachnospiraceae NK4A136 group	OSA	TRUE	2.56331e-36
genus Lachnospiraceae UCG001	OSA	TRUE	3.01379e-32
genus Lachnospiraceae UCG004	OSA	TRUE	1.0703e-27
genus Lachnospiraceae UCG008	OSA	TRUE	1.95746e-25
genus Lachnospiraceae UCG010	OSA	TRUE	9.20556e-26
genus Lactobacillus	OSA	TRUE	1.11047e-18
genus Lactococcus	OSA	TRUE	1.1585e-19
genus Marvinbryantia	OSA	TRUE	9.0975e-27
genus Methanobrevibacter	OSA	TRUE	8.03911e-15
genus Odoribacter	OSA	TRUE	3.18234e-18
genus Olsenella	OSA	TRUE	6.93104e-28
genus Oscillibacter	OSA	TRUE	3.11013e-30
genus Oscillospira	OSA	TRUE	2.93838e-21
genus Oxalobacter	OSA	TRUE	1.39261e-32
genus Parabacteroides	OSA	TRUE	8.66985e-13
genus Paraprevotella	OSA	TRUE	2.64794e-36
genus Parasutterella	OSA	TRUE	1.26776e-31
genus Peptococcus	OSA	TRUE	1.18599e-29
genus Phascolarctobacterium	OSA	TRUE	1.16065e-21
genus Prevotella7	OSA	TRUE	2.57179e-31
genus Prevotella9	OSA	TRUE	4.75019e-39
genus Rikenellaceae RC9 gut group	OSA	TRUE	1.84024e-25
genus Romboutsia	OSA	TRUE	4.55124e-32
genus Roseburia	OSA	TRUE	1.46334e-30
genus Ruminiclostridium5	OSA	TRUE	5.71096e-29
genus Ruminiclostridium6	OSA	TRUE	5.6577e-36
genus Ruminiclostridium9	OSA	TRUE	2.0128e-19
genus Ruminococcaceae NK4A214 group	OSA	TRUE	2.08119e-37
genus Ruminococcaceae UCG002	OSA	TRUE	6.24404e-54
genus Ruminococcaceae UCG003	OSA	TRUE	3.37408e-31
genus Ruminococcaceae UCG004	OSA	TRUE	2.69142e-27
genus Ruminococcaceae UCG005	OSA	TRUE	5.30633e-36
genus Ruminococcaceae UCG009	OSA	TRUE	3.49732e-27
genus Ruminococcaceae UCG010	OSA	TRUE	6.3447e-15
genus Ruminococcaceae UCG011	OSA	TRUE	9.12215e-23
genus Ruminococcaceae UCG013	OSA	TRUE	3.25738e-28
genus Ruminococcaceae UCG014	OSA	TRUE	8.3698e-29
genus Ruminococcus gauvreauii group	OSA	TRUE	9.34411e-30
genus Ruminococcus gvus group	OSA	TRUE	6.71046e-34
genus Ruminococcus torques group	OSA	TRUE	4.28068e-17
genus Ruminococcus1	OSA	TRUE	5.58135e-25
genus Ruminococcus2	OSA	TRUE	3.22807e-40
genus Sellimonas	OSA	TRUE	2.14641e-17
genus Senegalimassilia	OSA	TRUE	4.99037e-14
genus Slackia	OSA	TRUE	1.81491e-15
genus Streptococcus	OSA	TRUE	7.317e-31
genus Subdoligranulum	OSA	TRUE	1.05391e-24
genus Sutterella	OSA	TRUE	6.16794e-26
genus Terrisporobacter	OSA	TRUE	4.3567e-14
genus Turicibacter	OSA	TRUE	1.95582e-24
genus Tyzzerella3	OSA	TRUE	7.17551e-30
genus Veillonella	OSA	TRUE	3.31522e-14
genus Victivallis	OSA	TRUE	1.88998e-29
order Actinomycetales	OSA	TRUE	1.47318e-09
order Bacillales	OSA	TRUE	3.5606e-22
order Bacteroidales	OSA	TRUE	3.94219e-35
order Bifidobacteriales	OSA	TRUE	2.04164e-31
order Burkholderiales	OSA	TRUE	3.33496e-28
order Clostridiales	OSA	TRUE	2.93694e-32
order Coriobacteriales	OSA	TRUE	4.71518e-32
order Desulfovibrioles	OSA	TRUE	2.44251e-28
order Enterobacteriales	OSA	TRUE	4.25059e-18
order Erysipelotrichales	OSA	TRUE	1.50258e-31
order Gastraerophilales	OSA	TRUE	1.57005e-25
order Lactobacillales	OSA	TRUE	1.01634e-33
order Methanobacteriales	OSA	TRUE	1.88171e-24
order Mollicutes RF9	OSA	TRUE	3.25673e-28
order NB1n	OSA	TRUE	3.65892e-27
order Pasteurellales	OSA	TRUE	5.1139e-31
order Rhodospirillales	OSA	TRUE	6.31762e-35
order Selenomodales	OSA	TRUE	3.20743e-31
order Verrucomicrobiales	OSA	TRUE	4.70503e-28
order Victivallales	OSA	TRUE	6.56147e-23
phylum Actinobacteria	OSA	TRUE	5.50883e-32
phylum Bacteroidetes	OSA	TRUE	1.23076e-28
phylum Cyanobacteria	OSA	TRUE	1.75598e-19
phylum Euryarchaeota	OSA	TRUE	8.27719e-28
phylum Firmicutes	OSA	TRUE	2.96007e-33
phylum Lentisphaerae	OSA	TRUE	1.27848e-24
phylum Proteobacteria	OSA	TRUE	1.01915e-29
phylum Tenericutes	OSA	TRUE	8.22614e-31
phylum Verrucomicrobia	OSA	TRUE	1.31948e-30
OSA, obstructive sleep apnea.

## Sheet: TableS8
Table S8 MR-PRESSO Clobal Test and outliers for the association between gut microbiota and OSA.
Exposure	Outcome	MR-PRESSO Global Test Pvalue	MR-PRESSO outliers
class Actinobacteria	OSA	0.499	rs182549
class Gammaproteobacteria	OSA	0.456333
genus Faecalibacterium	OSA	0.215667
genus Family XIII AD3011 group	OSA	0.258333
genus Family XIII UCG001	OSA	0.634667
genus Flavonifractor	OSA	0.584
genus Fusicatenibacter	OSA	0.122667	rs704418
genus Gordonibacter	OSA	0.092
genus Haemophilus	OSA	0.732333
genus Holdemanella	OSA	0.577
genus Holdemania	OSA	0.855333
genus Howardella	OSA	0.734333
class Lentisphaeria	OSA	0.694333
genus Hungatella	OSA	0.163667
genus Intestinibacter	OSA	0.116667
genus Intestinimos	OSA	0.185
genus Lachnoclostridium	OSA	0.792667	rs72829893
genus Lachnospiraceae FCS020 group	OSA	0.373667
genus Lachnospiraceae NC2004 group	OSA	0.0916667
genus Lachnospiraceae ND3007 group	OSA	Not enough instrumental variables
genus Lachnospiraceae NK4A136 group	OSA	0.117
genus Lachnospiraceae UCG001	OSA	0.0716667
genus Lachnospiraceae UCG004	OSA	0.0606667
class Melaibacteria	OSA	0.767
genus Lachnospiraceae UCG008	OSA	0.0906667
genus Lachnospiraceae UCG010	OSA	0.294667
genus Lactobacillus	OSA	0.965667	rs1530559
genus Lactococcus	OSA	0.125
genus Marvinbryantia	OSA	0.405667
genus Methanobrevibacter	OSA	0.180333
genus Odoribacter	OSA	0.295333
genus Olsenella	OSA	0.818667
genus Oscillibacter	OSA	0.115	rs16866406
class Methanobacteria	OSA	0.598333
genus Oscillospira	OSA	0.486667
genus Oxalobacter	OSA	0.699333
genus Parabacteroides	OSA	0.206333
genus Paraprevotella	OSA	0.663
genus Parasutterella	OSA	0.048	rs7311004
genus Peptococcus	OSA	0.0346667
genus Phascolarctobacterium	OSA	0.862667
genus Prevotella7	OSA	0.915667
genus Prevotella9	OSA	0.641
genus Rikenellaceae RC9 gut group	OSA	0.151667
class Mollicutes	OSA	0.323667
genus Romboutsia	OSA	0.195667
genus Roseburia	OSA	0.193
genus Ruminiclostridium5	OSA	0.922
genus Ruminiclostridium6	OSA	0.121
genus Ruminiclostridium9	OSA	0.388667
genus Ruminococcaceae NK4A214 group	OSA	0.885
genus Ruminococcaceae UCG002	OSA	0.782
genus Ruminococcaceae UCG003	OSA	0.149
genus Ruminococcaceae UCG004	OSA	0.177333
genus Ruminococcaceae UCG005	OSA	0.320667
class Negativicutes	OSA	0.290667
genus Ruminococcaceae UCG009	OSA	0.788333
genus Ruminococcaceae UCG010	OSA	0.345667
genus Ruminococcaceae UCG011	OSA	0.536333
genus Ruminococcaceae UCG013	OSA	0.231
genus Ruminococcaceae UCG014	OSA	0.877
genus Ruminococcus1	OSA	0.151667
genus Ruminococcus2	OSA	0.77
genus Ruminococcus gauvreauii group	OSA	0.334667
genus Ruminococcus gvus group	OSA	0.977667
genus Ruminococcus torques group	OSA	0.339	rs10904297
class Verrucomicrobiae	OSA	0.140333
genus Sellimonas	OSA	0.2	rs2016057 rs2187447 rs4600608
genus Senegalimassilia	OSA	0.574667
genus Slackia	OSA	0.151
genus Streptococcus	OSA	0.117
genus Subdoligranulum	OSA	0.483
genus Sutterella	OSA	0.0123333
genus Terrisporobacter	OSA	0.643
genus Turicibacter	OSA	0.367667
genus Tyzzerella3	OSA	0.0443333
family Acidaminococcaceae	OSA	0.298	rs78702810
family Actinomycetaceae	OSA	0.159667
genus Veillonella	OSA	0.754667
genus Victivallis	OSA	0.958333
order Actinomycetales	OSA	0.174
order Bacillales	OSA	0.727
order Bacteroidales	OSA	0.814667
order Bifidobacteriales	OSA	0.840333	rs182549
order Burkholderiales	OSA	0.604667
order Clostridiales	OSA	0.499667
order Coriobacteriales	OSA	0.068
family Alcaligeceae	OSA	0.935667
order Desulfovibrioles	OSA	0.273333
order Enterobacteriales	OSA	0.396667
order Erysipelotrichales	OSA	0.13
order Gastraerophilales	OSA	0.729
order Lactobacillales	OSA	0.00233333
order Methanobacteriales	OSA	0.608667
order Mollicutes RF9	OSA	0.182333
order NB1n	OSA	0.0106667
order Pasteurellales	OSA	0.156333
order Rhodospirillales	OSA	0.639333
class Alphaproteobacteria	OSA	0.156667
family Bacteroidaceae	OSA	0.471
order Selenomodales	OSA	0.300667
order Verrucomicrobiales	OSA	0.145
order Victivallales	OSA	0.704333
phylum Actinobacteria	OSA	0.499	rs7570971
phylum Bacteroidetes	OSA	0.856
phylum Cyanobacteria	OSA	0.133
phylum Euryarchaeota	OSA	0.305667
phylum Firmicutes	OSA	0.307667	rs3852931
phylum Lentisphaerae	OSA	0.473667
phylum Proteobacteria	OSA	0.541
family Bacteroidales S24 7group	OSA	0.637	rs61508842
phylum Tenericutes	OSA	0.324667
phylum Verrucomicrobia	OSA	0.195667
family Bifidobacteriaceae	OSA	0.837333	rs182549
family Clostridiaceae1	OSA	0.532333
family Clostridiales vadin BB60 group	OSA	0.403667
family Coriobacteriaceae	OSA	0.0666667
family Defluviitaleaceae	OSA	0.872333
family Desulfovibrioceae	OSA	0.208667
family Enterobacteriaceae	OSA	0.395
class Bacilli	OSA	0.0323333
family Erysipelotrichaceae	OSA	0.128333
family Family XI	OSA	0.400333
family Family XIII	OSA	0.349667
family Lachnospiraceae	OSA	0.696667
family Lactobacillaceae	OSA	0.920667	rs1530559
family Methanobacteriaceae	OSA	0.603333
family Oxalobacteraceae	OSA	0.748333
family Pasteurellaceae	OSA	0.142667
family Peptococcaceae	OSA	0.602667
family Peptostreptococcaceae	OSA	0.115667
class Bacteroidia	OSA	0.808667
family Porphyromodaceae	OSA	0.175333
family Prevotellaceae	OSA	0.0513333
family Rhodospirillaceae	OSA	0.921333
family Rikenellaceae	OSA	0.208667
family Ruminococcaceae	OSA	0.506667
family Streptococcaceae	OSA	0.008
family Veillonellaceae	OSA	0.387667
class Betaproteobacteria	OSA	0.542
family Verrucomicrobiaceae	OSA	0.143
family Victivallaceae	OSA	0.0696667
genus Actinomyces	OSA	0.183333	rs35011108
genus Adlercreutzia	OSA	0.337667
genus Akkermansia	OSA	0.151333
genus Alistipes	OSA	0.362333
genus Allisonella	OSA	0.657
genus Alloprevotella	OSA	0.346667
genus Aerofilum	OSA	0.737333
genus Aerostipes	OSA	0.026
class Clostridia	OSA	0.505333
genus Aerotruncus	OSA	0.330333
genus Bacteroides	OSA	0.473667
genus Barnesiella	OSA	0.755
genus Bifidobacterium	OSA	0.261333	rs182549
genus Bilophila	OSA	0.022
genus Butyricicoccus	OSA	0.894
genus Butyricimos	OSA	0.677333
genus Butyrivibrio	OSA	0.0156667
genus Candidatus Soleaferrea	OSA	0.769333
class Coriobacteriia	OSA	0.0566667
genus Catenibacterium	OSA	0.747667
genus Christensenellaceae R 7group	OSA	0.978667
genus Clostridium innocuum group	OSA	0.170667
genus Clostridium sensustricto1	OSA	0.948333
genus Collinsella	OSA	0.311
genus Coprobacter	OSA	0.503667
genus Coprococcus1	OSA	0.332333
genus Coprococcus2	OSA	0.125
genus Coprococcus3	OSA	0.623
genus Defluviitaleaceae UCG011	OSA	0.747667
class Deltaproteobacteria	OSA	0.256
genus Desulfovibrio	OSA	0.201333
genus Dialister	OSA	0.566667
genus Dorea	OSA	0.029
genus Eggerthella	OSA	0.950667
genus Eisenbergiella	OSA	0.116
genus Enterorhabdus	OSA	0.621333
genus Erysipelatoclostridium	OSA	0.0766667
genus Escherichia Shigella	OSA	0.339333
genus Eubacterium brachy group	OSA	0.499333
class Erysipelotrichia	OSA	0.124667
genus Eubacterium coprostanoligenes group	OSA	0.131
genus Eubacterium eligens group	OSA	0.685
genus Eubacterium fissicatena group	OSA	0.0776667	rs10147907
genus Eubacterium hallii group	OSA	0.061
genus Eubacterium nodatum group	OSA	0.338
genus Eubacterium oxidoreducens group	OSA	0.424
genus Eubacterium rectale group	OSA	0.623
genus Eubacterium rumintium group	OSA	0.292
genus Eubacterium ventriosum group	OSA	0.625
genus Eubacterium xylanophilum group	OSA	0.811333
MR-PRESSO, MR-pleiotropy residual sum and outlier; OSA, obstructive sleep apnea.

## Sheet: TableS9
Table S9 Instrumental variables used in MR analysis of the association between OSA and gut microbiota.
Exposure	Outcome	SNP	Effect_allele	Other_allele	EAF	MAF	Exposure			Outcome			F value
							beta.exposure	se.exposure	pval.exposure	beta.outcome	se.outcome	pval.outcome
OSA	class Actinobacteria	rs10070207	T	G	0.20588	0.20588	-0.0456961	0.0103055	9.24376e-06	-0.00439092	0.0134874	0.742168	19.6617
OSA	class Actinobacteria	rs10082688	T	C	0.468133	0.468133	0.0372199	0.00831318	7.56228e-06	0.0152788	0.0111778	0.174472	20.0455
OSA	class Actinobacteria	rs10507084	T	C	0.179114	0.179114	0.0612998	0.0107405	1.14748e-08	0.0102284	0.0196557	0.475578	32.5739
OSA	class Actinobacteria	rs1073331	G	A	0.612815	0.387185	-0.0382925	0.008503	6.68715e-06	0.0136294	0.0111734	0.21741	20.2807
OSA	class Actinobacteria	rs10749837	C	T	0.546587	0.453413	-0.0386656	0.00830522	3.23073e-06	0.0052237	0.0112343	0.642526	21.6744
OSA	class Actinobacteria	rs10811640	T	G	0.478757	0.478757	0.0381593	0.00827959	4.04923e-06	0.000758569	0.0112216	0.953101	21.2414
OSA	class Actinobacteria	rs10860297	T	C	0.389871	0.389871	0.0405413	0.00847456	1.71941e-06	0.00572845	0.0115953	0.609792	22.8855
OSA	class Actinobacteria	rs10917318	T	C	0.173889	0.173889	-0.0567134	0.0110465	2.83557e-07	0.00616948	0.0134768	0.623962	26.3586
OSA	class Actinobacteria	rs10986730	T	C	0.524315	0.475685	-0.0535385	0.00827592	9.85296e-11	-0.0111011	0.0111336	0.325379	41.8504
OSA	class Actinobacteria	rs11031751	C	T	0.209858	0.209858	0.0499324	0.0101106	7.86778e-07	0.00718866	0.0136093	0.487183	24.39
OSA	class Actinobacteria	rs11075985	A	C	0.428618	0.428618	0.0856056	0.00830772	6.735e-25	-0.0165239	0.0112047	0.145025	106.179
OSA	class Actinobacteria	rs11160335	G	A	0.192642	0.192642	-0.0473285	0.0105934	7.90523e-06	-0.0170597	0.0139988	0.228264	19.9607
OSA	class Actinobacteria	rs11173186	A	G	0.227182	0.227182	0.0444852	0.00982177	5.91949e-06	0.0427363	0.0143252	0.00376513	20.5141
OSA	class Actinobacteria	rs11727262	A	G	0.60991	0.39009	-0.0394126	0.00851529	3.68412e-06	-0.00276984	0.0115893	0.79434	21.4226
OSA	class Actinobacteria	rs11981973	G	A	0.181564	0.181564	0.0631996	0.0105931	2.42976e-09	-0.010717	0.0146803	0.500602	35.5945
OSA	class Actinobacteria	rs11987767	G	A	0.386344	0.386344	0.0405884	0.00848128	1.70439e-06	-0.0187361	0.0117185	0.116341	22.9024
OSA	class Actinobacteria	rs1228509	C	A	0.656342	0.343658	0.0470895	0.00873407	6.98826e-08	0.0131929	0.0116126	0.252856	29.068
OSA	class Actinobacteria	rs12788184	G	A	0.477137	0.477137	0.0508858	0.00828325	8.08668e-10	0.00545889	0.0111402	0.615375	37.7391
OSA	class Actinobacteria	rs13383533	T	C	0.112457	0.112457	0.0577391	0.0129879	8.7644e-06	0.00789791	0.0161035	0.623627	19.7634
OSA	class Actinobacteria	rs13420560	T	C	0.0599585	0.0599585	0.084636	0.0169858	6.26868e-07	0.0189417	0.0184202	0.297756	24.8278
OSA	class Actinobacteria	rs1359200	G	A	0.479948	0.479948	-0.0394286	0.00831173	2.09819e-06	-0.00797593	0.0112048	0.477912	22.503
OSA	class Actinobacteria	rs139592	A	G	0.34001	0.34001	-0.0388622	0.00875377	9.01759e-06	0.0182942	0.0124582	0.154255	19.709
OSA	class Actinobacteria	rs1436350	C	T	0.881344	0.118656	0.060366	0.0129797	3.30648e-06	-0.0105311	0.0159115	0.489938	21.6299
OSA	class Actinobacteria	rs1508351	A	G	0.627685	0.372315	-0.0402031	0.0085404	2.50893e-06	0.00899703	0.0112186	0.42912	22.1596
OSA	class Actinobacteria	rs1514985	A	G	0.474929	0.474929	0.0391581	0.0082669	2.17191e-06	0.0113785	0.0111471	0.312486	22.4366
OSA	class Actinobacteria	rs16837408	T	C	0.228222	0.228222	-0.0511383	0.00996683	2.88438e-07	0.0224305	0.0154215	0.196501	26.3256
[truncated: 15,087 more rows]

[truncated: 19 more sheets: TableS10, TableS11, TableS12, TableS13, TableS14, TableS15, TableS16, TableS17, TableS18, TableS19, TableS20, TableS21, TableS22, TableS23, TableS24, TableS25, TableS26, TableS27, TableS28]
